# Supplementary material for: Dietary Saccharomyces cerevisiae boulardii CNCM I-1079 Positively Affects Performance and Intestinal Ecosystem in Broilers during a Campylobacter jejuni Infection
Source: Microorganisms. 2019 Nov 21;7(12):596. doi: 10.3390/microorganisms7120596 (PMC6956328; doi:10.3390/microorganisms7120596)
Supplement: Supplementary file 1 [file microorganisms-07-00596-s001.zip]

Archive with 18 entries (16 files):
- microorganisms-642415-submit-supplementary/
- microorganisms-642415-submit-supplementary/Supplementary_materials/
- microorganisms-642415-submit-supplementary/Supplementary_materials/FIGURE_S1.pdf
- microorganisms-642415-submit-supplementary/Supplementary_materials/FIGURE_S2_A.pdf
- microorganisms-642415-submit-supplementary/Supplementary_materials/FIGURE_S2_B.pdf
- microorganisms-642415-submit-supplementary/Supplementary_materials/FIGURE_S2_C.pdf
- microorganisms-642415-submit-supplementary/Supplementary_materials/microorganisms-642415-submit-supplementary.docx
- microorganisms-642415-submit-supplementary/Supplementary_materials/Table S1.docx
- microorganisms-642415-submit-supplementary/Supplementary_materials/Table S10.xlsx
- microorganisms-642415-submit-supplementary/Supplementary_materials/Table S2.docx
- microorganisms-642415-submit-supplementary/Supplementary_materials/Table S3.xlsx
- microorganisms-642415-submit-supplementary/Supplementary_materials/Table S4.xlsx
- microorganisms-642415-submit-supplementary/Supplementary_materials/Table S5.xlsx
- microorganisms-642415-submit-supplementary/Supplementary_materials/Table S6.xlsx
- microorganisms-642415-submit-supplementary/Supplementary_materials/Table S7.xlsx
- microorganisms-642415-submit-supplementary/Supplementary_materials/Table S8.xlsx
- microorganisms-642415-submit-supplementary/Supplementary_materials/Table S9.xlsx
- microorganisms-642415-submit-supplementary/Supplementary_materials/Thumbs.db
