# Supplementary material for: Dietary Saccharomyces cerevisiae boulardii CNCM I-1079 Positively Affects Performance and Intestinal Ecosystem in Broilers during a Campylobacter jejuni Infection
Source: Microorganisms. 2019 Nov 21;7(12):596. doi: 10.3390/microorganisms7120596 (PMC6956328; doi:10.3390/microorganisms7120596)
Supplement: Supplementary file 1 [file microorganisms-07-00596-s001.zip › microorganisms-642415-submit-supplementary/Supplementary_materials/Table S10.xlsx]

## Sheet: Foglio1
Table S10: Differentially abundant OTUs when comparing the cecal microbiota composition of the experimental groups at d40.
OTU	+samples in group 0	+samples in group 1	counts in group 0	counts in group 1	oddsRatio	lower	upper	fisherP	fisherAdjP	logFC	se	pvalues	adjPvalues	Kingdom	Phylum	Class	Order	Family	Genus	Species
433676	5	10	7	100	0.156384	0.0116726	1.23486	0.0893795	1	2.6685	0.542251	8.60319e-07	0.000335238	k__Bacteria	p__Firmicutes	c__Bacilli	o__Lactobacillales	f__Lactobacillaceae	g__Lactobacillus	s__
137580	7	12	14	66	0	0	0.886431	0.0372671	0.847826	1.90689	0.386221	7.92073e-07	0.000335238	k__Bacteria	p__Firmicutes	c__Bacilli	o__Lactobacillales	f__Lactobacillaceae	g__Lactobacillus	s__
New.ReferenceOTU12144	8	11	24	96	0.194779	0.00339703	2.47292	0.31677	1	1.83858	0.353173	1.93061e-07	0.000225688	k__Bacteria	p__Firmicutes	c__Bacilli	o__Lactobacillales	f__Lactobacillaceae	g__Lactobacillus	s__
255367	8	12	72	259	0	0	1.33988	0.0931677	1	1.65829	0.44424	0.000189305	0.0442594	k__Bacteria	p__Firmicutes	c__Bacilli	o__Lactobacillales	f__Lactobacillaceae	g__Lactobacillus	s__
New.ReferenceOTU11570	8	0	26	0	Inf	3.05487	Inf	0.00134608	0.265401	-0.935126	0.237652	8.32475e-05	0.0243291	k__Bacteria	p__Firmicutes	c__Bacilli	o__Lactobacillales	f__Streptococcaceae	g__Streptococcus	s__
