# Supplementary material for: Dietary Saccharomyces cerevisiae boulardii CNCM I-1079 Positively Affects Performance and Intestinal Ecosystem in Broilers during a Campylobacter jejuni Infection
Source: Microorganisms. 2019 Nov 21;7(12):596. doi: 10.3390/microorganisms7120596 (PMC6956328; doi:10.3390/microorganisms7120596)
Supplement: Supplementary file 1 [file microorganisms-07-00596-s001.zip › microorganisms-642415-submit-supplementary/Supplementary_materials/Table S3.xlsx]

## Sheet: Table_S1
Table S3: The OTU taxonomical assignments and OTU counts in each sample and time point of the whole dataset are showed.
OTU	215040F200094	215158F200259	215053F200108	215044F200098	215057F200116	215054F200109	215058F200117	215041F200095	215043F200097	215039F200093	215059F200118	215046F200100	215111F200195	215103F200182	215099F200175	215112F200197	215115F200202	215117F200205	215113F200198	215151F200252	215163F200264	215051F200105	215042F200096	215045F200099	215048F200102	215060F200120	215052F200106	215050F200104	215056F200114	215049F200103	215055F200111	215062F200123	215061F200122	215097F200171	215096F200169	215109F200192	215106F200187	215108F200190	215110F200193	215105F200185	215101F200178	215098F200173	215104F200183	215100F200176	215107F200188	215102F200180	215116F200204	215118F200207	215114F200200
New.ReferenceOTU10104	18	47	26	7	14	17	4	32	26	23	18	27	0	19	0	6	14	20	1	20	12	8	28	21	16	27	35	34	25	44	65	5	27	22	45	39	39	19	78	35	0	60	10	6	12	11	8	42	7
New.ReferenceOTU10662	0	6	1	0	1	0	0	3	3	0	1	0	0	2	0	0	0	1	0	4	2	0	3	1	0	1	3	1	3	1	3	0	0	1	0	0	1	2	1	1	0	2	0	0	2	1	2	0	0
New.ReferenceOTU10660	0	4	1	1	1	4	0	1	1	0	0	2	0	1	1	0	0	0	0	2	4	0	0	0	3	0	4	1	0	0	0	1	1	0	1	1	1	1	2	0	0	1	0	0	0	0	0	0	0
New.ReferenceOTU10246	0	10	5	1	3	2	0	3	8	3	6	6	0	7	0	4	5	3	0	1	2	1	4	5	4	2	6	8	7	6	5	0	11	2	1	8	10	1	6	6	1	6	1	1	4	1	1	8	1
New.CleanUp.ReferenceOTU217061	1	1	2	0	0	0	0	0	0	0	0	5	0	4	0	0	1	1	0	0	0	0	2	0	0	1	0	4	1	0	0	0	0	1	0	0	2	0	0	0	0	0	0	0	0	0	1	2	0
New.ReferenceOTU13387	4	6	0	0	2	0	1	2	1	0	0	1	0	2	0	0	1	0	0	5	3	0	6	0	0	4	1	0	0	0	2	0	1	0	1	0	0	0	2	0	0	1	0	0	0	0	0	2	0
New.ReferenceOTU10154	38	113	61	17	29	42	7	54	42	38	45	74	1	36	7	19	24	55	3	37	61	29	59	54	54	40	89	61	51	50	76	12	54	40	95	58	58	51	142	77	7	97	28	26	22	41	25	61	13
New.ReferenceOTU10617	2	4	0	4	0	1	0	5	1	5	0	2	0	2	0	2	5	1	0	1	2	1	2	0	1	1	2	0	0	0	2	1	0	0	2	1	1	0	11	11	1	8	1	0	1	0	0	1	0
New.ReferenceOTU22465	5	3	1	0	0	2	0	2	5	3	1	2	0	4	0	1	1	3	0	3	4	2	1	5	1	5	1	2	2	1	5	6	11	3	3	4	0	1	1	1	3	1	2	0	1	0	4	1	0
New.ReferenceOTU10097	0	1	0	0	1	0	3	1	0	0	0	1	0	0	0	0	1	0	0	2	1	0	1	0	0	2	1	1	0	0	0	0	1	0	1	0	0	0	1	0	0	0	1	0	0	0	1	0	0
New.ReferenceOTU13454	3	0	2	0	0	0	0	2	0	0	0	0	0	1	0	0	1	0	0	2	1	0	0	0	1	2	0	0	0	0	0	0	0	0	0	0	0	0	0	0	0	0	0	0	0	0	0	1	0
623471	26	12	8	31	6	13	3	18	25	9	20	3	1	10	5	3	5	12	2	49	11	0	15	11	16	27	3	11	11	7	5	33	45	13	18	21	1	6	22	9	4	11	11	3	2	1	10	10	3
130103	3	9	2	8	2	7	6	3	17	9	7	1	0	1	0	0	3	2	0	16	7	2	7	2	11	4	2	8	4	3	7	15	12	2	6	8	1	4	9	6	2	1	3	5	3	2	7	2	2
180227	1	3	0	3	1	1	2	0	2	1	1	0	0	0	0	2	0	1	0	1	2	0	0	1	1	1	0	1	0	0	2	2	2	0	1	0	0	0	1	0	0	0	0	0	0	0	1	0	1
New.CleanUp.ReferenceOTU108362	4	2	9	11	2	9	4	5	5	2	0	1	0	1	3	2	6	6	0	9	6	3	1	2	8	9	3	1	0	1	0	7	13	0	3	3	4	2	5	4	2	1	9	0	0	3	3	2	0
New.ReferenceOTU15871	0	1	1	1	2	0	1	0	3	2	2	0	0	0	0	0	0	0	0	7	2	0	2	0	0	3	1	1	0	1	0	3	4	0	0	0	1	0	0	0	0	0	2	0	0	0	0	0	0
New.ReferenceOTU1173	1	1	4	0	2	1	2	3	3	1	0	0	0	0	0	0	0	3	0	2	1	0	0	0	0	8	1	0	3	1	1	4	2	3	0	0	0	4	0	0	1	0	0	1	0	0	0	0	0
New.ReferenceOTU10702	0	9	0	0	0	0	0	1	3	0	1	7	0	0	1	0	0	3	1	7	16	0	0	0	0	0	12	0	0	0	0	0	1	0	0	0	2	4	1	3	0	1	2	0	0	2	0	3	0
229097	0	20	0	1	0	0	0	3	3	0	3	17	0	2	2	1	2	5	0	7	27	0	2	5	0	1	18	0	0	0	0	1	0	1	8	0	1	9	1	2	0	4	3	0	0	0	0	0	0
New.ReferenceOTU11166	1	21	2	0	0	0	0	0	1	2	0	20	0	0	1	1	0	2	0	6	35	0	0	0	1	3	20	3	0	0	0	1	0	1	5	0	0	5	7	1	0	1	0	0	0	1	3	2	1
New.ReferenceOTU1057	1	11	5	1	1	1	2	5	1	3	0	2	0	4	0	1	6	4	0	0	7	0	2	2	0	0	6	1	0	1	0	0	3	0	3	1	0	3	4	0	0	4	0	0	1	1	1	2	0
New.ReferenceOTU10713	0	4	0	0	0	0	0	0	1	0	0	0	0	0	0	0	0	2	0	0	1	0	0	0	0	0	1	0	0	0	0	0	0	0	0	0	1	0	5	7	1	0	0	1	0	0	0	1	0
New.ReferenceOTU10975	1	19	0	0	0	0	0	2	4	3	11	7	0	2	0	2	1	9	0	3	6	1	5	6	2	1	4	0	1	2	2	0	1	3	5	4	4	2	6	12	0	5	4	1	0	1	2	2	1
New.CleanUp.ReferenceOTU297558	0	3	0	1	0	0	0	0	0	2	0	3	0	0	0	0	0	5	0	3	3	0	1	0	0	0	2	0	0	0	0	0	0	0	0	0	0	0	8	6	0	0	0	1	0	0	0	1	0
New.CleanUp.ReferenceOTU174903	2	0	1	1	0	0	2	1	0	0	0	1	0	0	0	0	0	0	0	1	1	0	0	0	0	2	2	0	1	1	0	0	1	0	0	0	0	0	0	1	0	2	1	0	0	0	1	0	0
New.ReferenceOTU11120	2	2	0	0	0	0	2	1	0	0	0	2	0	5	0	0	2	0	0	3	0	0	2	0	0	1	1	0	0	0	2	0	0	0	5	0	0	1	2	0	0	0	3	0	0	2	1	4	0
588429	2	31	1	0	1	0	2	2	0	2	1	6	0	14	1	2	10	1	1	13	44	0	2	3	3	2	4	5	5	13	21	3	0	2	7	4	13	3	11	1	0	4	14	2	1	0	12	7	6
New.CleanUp.ReferenceOTU86578	2	0	0	0	0	0	1	0	0	2	0	5	0	0	0	0	0	0	0	0	5	1	2	0	0	7	3	0	0	0	0	0	4	0	0	0	0	0	0	1	0	2	0	1	0	0	0	0	1
New.ReferenceOTU19255	44	10	24	14	6	8	37	14	9	4	18	28	0	2	1	2	4	6	1	3	22	6	31	6	12	46	22	13	10	12	6	26	30	2	1	3	0	2	8	3	0	7	4	1	0	5	2	0	5
169364	105	29	35	33	27	32	109	46	65	8	66	45	0	13	0	4	5	7	1	28	28	22	96	17	32	174	105	44	24	18	17	82	66	6	5	16	10	7	29	17	0	30	16	3	1	15	17	10	7
New.ReferenceOTU21988	5	3	1	1	0	2	7	5	8	1	6	2	0	0	0	0	0	0	0	2	5	2	6	2	1	11	7	0	0	0	2	6	2	0	0	0	0	0	2	3	0	5	0	1	0	2	0	0	3
New.ReferenceOTU17011	3	0	0	0	0	0	3	1	3	2	3	3	0	1	0	0	0	0	0	2	1	0	1	0	0	2	0	2	0	0	0	1	3	0	0	0	0	0	0	0	0	0	0	0	0	0	0	1	0
New.ReferenceOTU10106	112	14	40	39	20	22	106	46	49	3	65	66	1	7	0	6	9	7	0	28	34	19	76	19	21	152	98	44	39	19	25	63	66	5	1	7	13	6	37	12	1	25	12	3	0	20	23	13	8
New.ReferenceOTU10370	13	2	5	3	3	1	18	1	2	2	4	7	0	4	0	1	2	3	0	5	1	0	11	1	4	23	5	5	3	3	0	5	4	0	0	0	0	1	6	1	0	2	1	0	0	1	0	0	1
New.CleanUp.ReferenceOTU73058	30	3	8	6	7	6	22	11	14	2	19	23	0	6	1	0	0	0	0	11	10	4	13	9	7	32	10	3	6	3	6	6	18	2	0	0	3	0	14	0	0	8	6	0	0	6	6	0	3
New.ReferenceOTU3145	1	0	1	1	0	0	2	1	0	1	0	1	0	0	0	0	0	0	0	2	1	0	3	0	0	4	2	1	0	0	0	1	2	0	0	0	0	0	1	2	0	1	0	0	0	0	0	1	0
New.ReferenceOTU10867	9	2	2	2	3	2	7	6	4	2	10	5	0	3	0	0	0	0	0	6	5	3	8	5	1	12	7	1	3	8	0	3	1	2	0	0	0	0	4	0	0	1	1	0	0	1	2	1	0
New.ReferenceOTU1030	13	0	6	2	2	3	10	2	8	1	12	6	0	4	2	0	0	2	0	1	2	5	8	1	0	18	8	1	2	3	3	2	6	2	2	0	0	0	6	1	0	2	2	0	0	3	2	1	0
New.ReferenceOTU21293	6	1	0	2	1	3	10	1	0	4	2	1	0	1	0	0	0	0	0	1	2	0	2	0	0	5	3	2	0	0	0	2	2	1	0	0	2	0	1	0	0	0	2	2	0	0	0	0	0
New.ReferenceOTU1010	6	3	4	4	5	6	8	7	5	1	7	8	0	1	0	0	2	0	0	1	1	1	13	3	6	21	17	5	3	1	6	5	14	0	0	0	0	0	2	1	1	4	0	0	0	0	3	2	1
186122	17	3	9	9	6	4	24	6	11	2	7	8	0	3	0	2	0	2	0	13	3	2	18	0	4	28	7	6	6	3	2	13	7	0	1	3	0	0	3	0	0	4	2	0	1	2	2	4	4
New.CleanUp.ReferenceOTU27949	0	3	0	0	0	1	2	0	0	0	0	0	0	0	0	0	1	0	0	1	3	0	1	0	0	1	0	0	0	2	1	1	0	0	0	0	3	0	1	0	0	0	0	0	0	1	1	2	0
New.CleanUp.ReferenceOTU88586	2	5	0	2	0	0	2	0	0	3	0	1	0	5	0	0	1	0	0	3	8	0	0	0	1	4	1	1	0	2	6	0	1	0	5	0	3	0	2	0	0	2	3	0	0	0	6	3	1
New.ReferenceOTU11138	1	2	0	0	0	0	0	1	0	0	0	2	0	0	0	0	1	1	0	5	5	0	2	0	0	4	2	1	1	1	3	0	0	0	0	0	0	1	1	0	0	1	1	0	0	0	0	0	2
New.ReferenceOTU12027	0	3	0	0	0	0	0	0	0	0	0	0	0	2	0	0	1	0	0	3	1	0	1	2	2	0	0	0	0	1	0	0	0	0	0	0	0	0	0	0	0	0	1	0	0	0	0	0	0
New.ReferenceOTU11549	0	1	0	0	0	0	1	0	0	0	0	2	0	0	0	0	0	0	0	2	2	0	0	0	0	0	0	0	0	0	0	0	0	0	0	0	1	0	0	0	0	1	2	0	0	0	1	0	0
New.ReferenceOTU10395	5	24	1	2	0	3	0	0	0	1	0	4	3	8	2	1	1	5	0	12	17	0	2	1	0	4	5	2	4	12	7	2	2	0	4	0	8	2	3	1	0	6	10	3	0	1	9	8	4
New.CleanUp.ReferenceOTU215621	0	7	0	0	1	0	0	0	0	0	0	2	0	0	0	0	2	0	0	3	2	0	0	0	0	1	0	0	0	2	0	2	2	0	0	0	2	0	1	1	0	0	2	0	0	0	2	0	0
New.ReferenceOTU13573	0	0	5	0	1	5	0	0	2	1	1	5	0	0	0	0	0	0	0	0	0	0	2	2	10	3	6	8	7	2	3	0	4	0	3	1	1	1	1	0	0	0	0	0	1	0	0	1	0
New.ReferenceOTU10096	5	5	25	0	3	18	0	3	7	2	2	24	0	1	0	0	1	0	0	0	3	5	3	9	33	11	21	20	14	4	6	3	9	0	18	3	1	8	1	1	0	2	1	0	2	0	0	7	0
New.ReferenceOTU22628	0	2	0	2	0	3	0	1	2	0	2	4	0	0	0	0	0	0	0	1	1	2	0	0	0	0	1	2	1	0	0	0	0	0	2	0	1	0	0	3	0	0	0	0	0	0	0	3	0
New.ReferenceOTU10024	1	0	15	0	3	6	2	1	3	2	0	17	0	1	0	0	0	0	0	3	1	5	4	7	19	1	9	16	12	0	7	0	1	2	10	0	1	10	0	0	0	2	0	1	0	0	0	1	0
New.ReferenceOTU12623	0	1	6	0	1	6	1	0	0	0	1	5	0	0	0	0	0	0	0	2	0	3	0	3	6	2	4	6	4	1	0	0	2	1	4	2	1	1	0	1	0	1	0	0	0	0	0	0	0
New.ReferenceOTU10604	1	0	8	0	3	1	0	1	0	3	1	3	0	0	0	0	0	0	0	0	3	0	0	1	3	2	9	2	7	1	0	0	3	0	3	2	0	6	0	0	0	0	0	1	0	0	0	0	0
New.ReferenceOTU11433	2	2	0	1	1	0	1	2	0	0	0	0	0	0	1	1	0	1	0	1	2	0	0	0	2	0	4	0	0	0	2	0	0	2	5	6	4	1	1	8	0	2	0	0	0	1	0	0	0
New.ReferenceOTU12275	0	2	0	0	0	0	1	1	0	2	0	1	0	2	0	0	2	0	0	1	3	0	2	1	0	0	2	0	0	0	1	0	2	1	1	1	0	1	1	0	0	1	1	0	0	0	0	0	0
New.ReferenceOTU13568	0	0	1	0	1	0	1	2	0	1	0	0	0	1	0	0	0	2	0	1	1	0	0	0	0	0	0	1	0	0	2	0	0	2	3	4	1	1	0	2	0	1	0	0	0	1	0	3	1
New.ReferenceOTU10078	4	1	3	1	4	1	2	0	1	3	0	0	0	0	0	0	1	1	0	2	2	0	2	0	0	2	0	2	3	1	0	0	1	0	1	0	0	1	0	1	0	0	0	0	0	1	0	1	0
New.ReferenceOTU11137	0	0	13	0	2	6	0	0	1	2	1	6	0	0	0	0	0	1	0	1	1	2	2	3	3	1	6	7	4	1	1	0	4	0	0	1	0	2	1	0	0	0	0	0	0	0	0	0	0
New.ReferenceOTU10766	5	13	16	5	6	8	4	5	8	6	3	8	0	3	0	1	5	0	0	14	20	5	9	3	8	12	7	11	6	17	21	10	11	2	6	3	2	4	6	0	0	9	1	0	0	8	8	1	10
761968	1380	123	374	439	58	34	1094	307	141	143	88	164	6	534	36	65	446	64	2	361	188	170	211	351	29	172	137	407	391	198	168	143	63	190	120	454	78	129	159	37	19	103	61	47	17	380	53	107	182
592901	77	9	33	26	3	4	68	17	8	19	2	4	0	36	6	5	36	5	0	33	13	20	23	18	1	9	14	39	29	9	9	6	1	15	16	35	5	7	6	0	2	11	3	3	2	25	3	14	5
New.CleanUp.ReferenceOTU118408	2	2	0	0	1	0	0	5	0	0	1	2	0	7	1	0	9	2	0	5	2	0	1	0	0	4	0	2	0	0	0	0	1	4	2	17	0	0	5	0	0	1	0	0	0	4	0	0	2
New.ReferenceOTU10303	0	0	0	0	0	0	0	1	1	0	1	0	0	4	0	0	4	0	0	4	1	0	2	0	0	2	0	2	0	3	0	0	0	1	0	3	0	0	0	0	0	3	0	0	0	4	0	0	0
New.ReferenceOTU10283	7	12	9	15	13	9	3	15	19	9	11	17	0	16	2	2	6	6	2	13	12	6	12	5	10	15	8	5	8	16	14	2	7	10	18	13	8	11	28	9	0	21	1	9	5	8	0	13	5
New.CleanUp.ReferenceOTU166218	1	0	0	0	1	0	0	2	0	2	0	1	0	6	0	0	5	0	0	3	1	0	0	0	0	0	0	0	1	0	0	1	0	5	0	9	1	0	3	0	0	1	0	0	0	2	0	0	0
New.ReferenceOTU10477	7	7	10	0	4	10	0	5	2	2	1	12	0	5	1	0	5	1	0	13	6	0	1	5	1	4	14	3	14	2	3	3	2	0	8	9	4	2	6	7	0	9	2	0	2	1	2	2	4
New.ReferenceOTU10996	1	3	2	4	0	2	1	0	0	0	0	0	0	0	0	1	0	0	0	2	0	0	0	0	0	2	2	0	3	1	2	0	4	1	2	0	1	3	3	0	0	1	0	0	2	0	1	0	1
New.ReferenceOTU10758	4	3	0	2	0	0	0	0	3	3	1	1	0	0	0	0	2	0	0	1	3	1	1	1	1	1	3	0	1	0	0	0	1	1	1	1	1	4	1	0	0	4	0	0	1	1	0	0	0
New.ReferenceOTU10598	7	5	4	0	0	3	0	0	1	5	2	5	0	0	1	0	0	0	0	2	2	0	1	1	1	1	2	2	0	1	4	0	1	0	3	0	0	2	1	0	1	2	1	0	1	1	0	1	0
New.ReferenceOTU10699	0	2	0	0	0	0	0	1	0	0	3	4	0	5	0	0	0	4	0	1	3	1	3	0	0	6	1	0	0	0	1	0	2	9	2	14	3	7	4	0	0	0	0	0	0	1	0	5	0
New.ReferenceOTU16092	0	1	0	0	0	0	0	6	1	0	8	6	0	1	0	0	2	1	0	10	6	3	6	1	0	9	4	6	0	4	1	0	1	25	14	34	7	7	9	2	0	5	2	0	0	0	2	10	1
New.ReferenceOTU5945	0	3	0	0	0	0	0	2	0	0	6	0	0	0	3	0	0	0	0	0	0	0	10	0	0	10	0	0	0	0	0	0	0	0	0	1	0	0	1	0	0	2	2	0	0	0	2	0	0
New.ReferenceOTU10525	0	3	0	0	0	0	0	1	1	0	5	1	0	6	0	0	0	1	0	10	2	0	5	0	0	9	2	0	0	4	2	0	1	7	6	4	0	3	1	1	0	6	0	0	0	0	2	3	1
New.ReferenceOTU10022	0	1	0	0	0	0	0	1	0	0	0	0	0	0	0	0	0	0	0	13	2	0	2	0	0	2	0	0	0	0	0	0	0	0	1	2	0	0	1	0	0	1	0	0	0	0	0	0	0
New.ReferenceOTU33564	0	4	0	0	0	0	0	2	0	0	1	0	0	0	0	0	2	0	0	0	1	0	1	0	0	3	0	0	1	1	2	0	0	3	1	5	1	1	5	0	0	0	1	0	0	1	1	1	0
New.ReferenceOTU11539	0	1	1	0	0	0	0	0	0	0	0	0	0	1	0	0	2	0	0	1	1	0	2	0	0	2	0	1	0	2	1	0	0	1	0	2	2	0	1	1	0	1	1	0	0	0	1	0	0
New.ReferenceOTU1330	0	1	0	0	0	0	0	0	0	0	3	0	0	0	0	0	0	0	0	6	3	0	1	0	0	0	0	0	0	0	0	0	0	3	1	1	4	0	0	0	0	2	1	0	0	0	0	2	0
New.ReferenceOTU30459	0	0	0	1	0	0	0	0	0	0	3	2	0	1	0	0	1	0	0	3	2	1	0	0	0	3	2	1	1	0	0	0	0	2	1	8	0	2	1	1	0	5	2	0	0	1	2	2	0
New.ReferenceOTU10783	0	2	0	0	0	0	0	1	1	0	3	2	0	2	0	0	0	1	0	5	2	0	6	1	0	10	1	1	0	0	0	0	0	3	2	5	2	2	1	2	0	1	0	1	1	0	0	1	0
New.ReferenceOTU10123	0	28	1	4	0	1	0	27	6	0	73	16	2	25	5	6	15	11	0	48	32	2	62	8	0	109	15	9	8	11	9	5	5	58	15	90	36	16	42	23	2	48	17	0	1	4	20	42	11
New.ReferenceOTU21694	0	0	0	0	0	0	0	2	0	0	0	0	0	1	0	3	0	2	0	4	2	0	2	0	0	7	0	0	1	0	0	0	0	7	1	6	2	1	1	0	0	1	0	0	0	0	0	0	0
New.ReferenceOTU12241	0	5	0	0	0	0	0	6	0	0	7	2	0	1	0	0	0	0	0	12	6	0	6	1	0	16	10	2	2	1	7	1	1	19	4	26	7	4	10	2	0	6	3	0	2	2	4	5	1
New.ReferenceOTU10547	0	13	0	0	0	0	0	2	0	0	48	0	0	0	6	1	0	0	0	3	0	0	72	0	0	109	0	0	0	0	0	0	0	0	0	2	0	0	18	0	0	17	5	0	0	0	11	1	0
New.ReferenceOTU1430	0	4	0	1	0	1	0	6	2	0	3	5	0	2	2	0	3	4	0	10	6	1	5	0	0	9	3	3	1	1	1	0	0	32	8	21	5	2	7	6	0	1	2	0	0	2	2	7	0
211212	0	40	2	5	0	3	0	33	15	0	58	54	0	24	5	1	14	19	0	143	69	4	45	10	0	94	66	11	18	21	34	17	18	294	76	357	41	68	59	32	2	59	20	4	1	6	25	48	8
New.ReferenceOTU10323	0	5	0	1	1	0	0	4	0	0	12	2	0	2	3	0	4	3	0	11	7	0	11	2	0	20	3	1	4	1	3	5	1	16	4	14	8	6	7	3	0	6	2	0	0	1	10	6	2
New.ReferenceOTU15079	0	3	0	0	0	0	0	1	2	0	2	1	0	1	2	0	2	1	0	6	2	0	6	0	0	4	1	1	0	1	0	0	0	1	1	4	0	0	3	1	0	4	1	0	0	0	2	5	0
New.ReferenceOTU26128	0	0	0	0	0	0	0	0	0	0	3	1	0	0	0	0	0	0	0	3	4	1	1	0	0	3	2	0	0	1	0	0	0	2	2	5	0	1	0	2	0	3	0	0	0	0	1	0	0
New.ReferenceOTU14990	0	4	0	1	0	0	0	4	1	0	4	6	0	3	3	0	2	1	0	15	5	0	4	0	0	20	6	0	0	1	6	0	1	25	8	22	2	5	9	0	0	4	1	2	2	1	5	2	2
New.CleanUp.ReferenceOTU92838	0	3	0	1	0	0	0	0	0	0	3	0	0	0	0	0	0	0	0	2	1	0	1	0	0	3	0	0	0	0	1	0	0	10	4	14	0	3	5	0	0	5	0	0	0	0	4	2	0
New.ReferenceOTU10169	0	66	3	6	0	3	0	48	22	0	109	45	2	41	18	3	24	22	1	133	77	13	103	10	0	180	41	11	9	20	27	9	16	252	73	279	57	48	93	37	4	85	35	2	6	6	40	77	6
New.ReferenceOTU121	0	0	0	0	0	0	0	3	0	0	0	0	0	0	1	0	0	2	0	0	1	0	3	0	0	6	2	0	0	0	1	0	0	0	0	1	2	0	6	4	0	1	1	0	0	0	0	3	0
New.ReferenceOTU33978	0	1	0	0	0	0	0	2	0	0	4	0	0	0	0	1	0	0	0	5	3	0	1	0	0	5	1	0	0	1	0	0	0	3	1	1	2	3	3	0	0	2	1	0	0	0	2	2	0
New.ReferenceOTU18275	0	0	0	0	0	0	0	0	0	0	0	0	0	0	0	0	1	0	0	4	2	0	2	0	0	7	2	0	0	0	2	0	0	2	2	4	1	0	0	0	0	2	1	0	0	0	0	0	0
New.ReferenceOTU10494	0	12	0	0	0	0	0	0	1	0	0	3	0	1	0	0	1	2	0	16	7	0	12	0	0	6	4	0	0	0	5	0	0	0	1	4	4	2	3	0	0	2	1	0	0	1	3	3	0
New.ReferenceOTU10918	0	3	3	0	0	4	0	0	0	0	4	0	3	0	0	0	1	0	0	3	1	1	1	1	3	1	4	0	5	1	0	0	1	1	3	1	1	1	0	2	1	1	2	0	0	0	0	1	2
New.ReferenceOTU12758	0	0	0	0	0	0	0	0	0	0	1	0	0	1	1	0	3	1	0	2	0	0	0	0	0	0	0	0	0	0	0	0	0	4	1	0	0	1	0	1	1	1	1	0	0	0	3	0	0
New.ReferenceOTU10521	0	3	0	0	0	0	0	1	0	0	0	0	0	5	0	1	2	0	0	0	4	0	0	0	0	0	0	0	0	0	0	0	0	2	3	1	5	1	3	1	0	1	0	0	0	1	0	0	0
New.ReferenceOTU13190	0	0	0	0	0	0	0	0	0	0	0	0	0	2	0	0	1	1	0	4	4	0	0	0	0	0	0	0	0	0	0	0	0	0	2	1	4	0	1	1	0	0	1	0	0	0	0	3	0
146086	0	4	0	0	0	0	0	0	0	0	1	0	0	12	0	4	1	0	0	8	13	0	0	0	0	0	0	0	0	0	0	0	0	6	9	11	8	4	5	4	0	6	4	1	2	1	6	17	1
New.CleanUp.ReferenceOTU117752	0	0	0	0	0	1	0	2	2	0	0	4	0	3	0	0	0	1	0	2	3	0	7	1	0	8	4	0	0	0	0	3	4	2	0	0	1	0	0	0	0	1	0	0	0	0	0	1	0
130289	2	7	6	14	9	9	0	30	68	9	26	29	0	0	0	1	1	7	0	20	23	7	42	7	14	69	38	4	2	1	0	55	100	13	4	6	13	0	7	7	0	5	2	0	0	3	1	7	0
New.ReferenceOTU3459	0	0	0	0	0	1	0	0	9	4	3	3	0	0	0	0	0	1	0	0	3	0	3	0	3	10	3	0	1	0	0	6	8	0	0	1	0	0	0	2	0	0	0	0	0	0	0	0	0
512682	0	5	0	33	0	0	0	0	0	0	0	0	0	12	0	1	12	1	0	0	1	0	0	0	0	0	0	0	0	5	1	15	1	0	0	0	0	0	0	0	0	0	0	1	2	0	2	4	0
New.CleanUp.ReferenceOTU103807	0	8	0	0	0	2	0	6	0	0	12	0	0	1	0	0	0	4	0	2	8	0	4	0	2	18	0	0	0	0	0	1	0	1	1	2	2	0	11	16	0	9	1	0	0	9	0	1	2
New.ReferenceOTU13052	0	8	0	0	1	4	0	11	0	0	17	0	0	1	0	0	0	13	0	11	18	0	3	0	0	15	0	0	0	0	0	0	0	0	2	1	1	0	10	16	0	12	2	0	0	8	3	2	2
358483	0	5	0	0	1	0	0	5	0	0	6	0	0	0	0	0	0	2	0	9	4	0	5	0	2	13	0	0	0	0	0	0	3	0	1	1	0	0	6	10	0	7	0	0	0	6	2	0	1
New.ReferenceOTU11550	6	4	2	0	2	0	12	1	1	0	0	0	0	0	0	0	0	0	0	9	3	0	3	0	0	1	1	0	0	4	7	2	1	0	0	0	0	0	2	0	0	0	0	0	0	0	0	0	0
New.ReferenceOTU12109	4	4	5	2	3	1	5	0	0	1	0	1	0	0	0	0	0	0	0	4	3	0	3	0	0	1	4	4	6	1	9	0	2	0	0	3	1	0	0	0	0	8	2	0	0	0	2	0	0
New.ReferenceOTU17821	0	2	2	1	1	0	4	0	0	0	0	2	0	0	0	0	0	0	0	0	0	0	3	0	0	3	4	1	0	2	3	8	0	0	0	0	0	1	0	0	0	2	0	0	0	0	1	0	0
New.ReferenceOTU21898	0	0	3	4	0	1	0	0	0	0	2	0	0	0	0	0	0	0	0	0	0	0	6	0	0	0	0	0	0	1	0	8	0	0	0	0	0	2	0	0	0	1	0	0	2	0	1	0	0
New.ReferenceOTU25483	0	7	35	19	0	5	3	0	5	0	8	0	0	0	0	1	0	1	1	0	0	7	9	6	9	20	0	1	0	5	0	25	8	2	1	0	7	3	13	11	0	11	1	0	0	0	7	6	1
New.ReferenceOTU22218	1	3	7	4	1	0	6	0	2	0	0	3	0	0	0	0	0	0	0	1	2	0	2	0	0	3	0	0	0	3	2	2	0	0	2	0	0	0	0	0	0	5	0	0	0	0	0	0	0
New.ReferenceOTU21363	5	1	1	3	1	0	9	1	0	0	0	0	0	0	0	0	0	0	0	7	0	0	0	0	0	1	2	0	1	0	4	0	2	0	0	0	0	0	0	0	0	0	1	0	0	0	0	0	1
New.ReferenceOTU20832	4	0	2	3	1	2	2	0	0	1	0	4	0	2	0	0	0	1	0	0	4	0	0	0	0	0	5	4	0	2	1	0	0	0	0	0	2	0	1	0	0	0	0	0	0	2	1	2	0
New.ReferenceOTU13081	2	0	2	1	0	1	0	0	1	0	0	1	0	2	0	0	0	1	0	1	2	0	5	0	0	1	1	0	0	1	0	0	0	0	0	0	0	0	0	1	0	0	0	0	0	0	0	1	0
183932	3	1	9	8	2	10	13	1	9	0	4	6	0	3	0	1	1	5	1	7	4	4	10	5	8	6	6	3	11	5	7	11	8	2	7	2	1	4	9	5	0	8	1	0	1	3	3	7	1
New.ReferenceOTU15302	7	1	3	1	4	1	0	1	3	1	0	0	0	0	0	0	1	1	0	6	1	0	2	0	1	0	1	7	2	1	3	0	2	0	1	0	0	0	0	0	0	3	2	0	0	0	0	1	0
361683	4	0	1	3	1	2	0	0	8	0	1	5	0	4	0	0	0	0	0	0	1	0	1	1	2	0	0	9	2	3	2	1	4	0	0	0	0	1	1	0	0	1	1	0	0	0	0	0	0
318190	7	1	2	13	1	2	1	3	6	0	5	4	0	1	0	0	1	1	0	2	4	0	4	0	6	1	9	9	4	9	4	4	4	0	1	0	0	1	0	1	2	1	0	0	0	1	3	3	0
193240	28	4	56	38	5	38	28	18	6	0	18	44	2	17	5	5	3	18	0	23	20	50	43	44	22	30	35	35	12	31	32	42	7	2	17	2	13	8	11	16	9	9	17	4	5	8	16	36	6
237438	58	8	93	123	14	57	49	41	14	4	40	82	3	30	4	7	29	40	0	61	37	80	93	66	121	51	73	91	66	94	48	57	10	8	40	9	27	21	20	36	19	26	16	10	15	25	38	43	8
4267520	11	0	19	7	3	22	11	1	2	2	5	9	0	6	0	2	3	1	0	3	5	8	28	19	16	11	12	5	10	6	8	10	1	1	4	2	5	7	1	5	1	9	1	2	1	1	5	6	0
4431545	5	0	5	6	1	2	5	6	2	1	5	7	0	3	0	0	2	7	0	9	7	2	5	6	3	1	9	2	1	2	3	7	2	0	4	1	2	2	4	3	0	9	9	1	0	1	2	3	2
308157	0	18	27	1	0	70	0	1	0	1	3	4	0	0	0	2	1	1	1	3	1	1	0	1	55	1	1	2	1	0	0	0	1	0	0	1	3	0	38	0	2	37	1	1	0	3	0	6	1
New.ReferenceOTU12453	1	0	4	2	1	5	1	0	11	0	0	0	0	0	0	1	0	0	0	2	0	6	4	1	0	2	5	7	2	3	0	1	10	0	0	0	1	0	4	2	0	0	1	1	1	1	1	2	0
580521	18	3	13	42	18	38	16	8	74	8	12	25	0	4	1	5	1	12	0	4	7	10	8	8	56	14	28	82	50	43	25	15	28	3	8	0	4	10	10	9	0	6	3	2	0	13	7	16	8
New.ReferenceOTU20554	1	0	1	0	1	1	3	0	3	0	0	1	0	0	0	1	0	1	0	0	4	0	2	1	4	1	1	0	1	0	1	1	2	0	0	1	0	0	0	1	0	0	0	0	2	0	0	0	0
205934	61	11	36	87	47	83	27	26	184	24	30	61	0	16	1	4	12	29	0	34	33	44	41	47	134	23	64	190	132	105	60	56	113	8	30	9	14	24	19	27	8	21	11	5	5	44	20	27	22
185391	88	21	97	143	36	119	63	67	194	23	72	127	2	26	8	10	23	52	3	56	55	103	82	82	173	49	114	260	154	132	74	88	112	11	40	10	35	36	38	42	8	36	35	3	7	54	43	69	15
New.ReferenceOTU25066	2	1	1	2	0	0	3	0	0	0	0	4	0	2	0	0	1	1	0	3	1	0	1	0	0	2	0	2	0	1	2	2	0	0	0	0	0	0	0	0	0	0	0	0	0	0	0	4	0
New.ReferenceOTU17466	0	0	0	0	0	0	0	0	0	0	0	0	0	0	0	0	0	2	0	13	10	0	0	0	0	0	0	0	0	0	0	0	0	0	0	0	0	0	0	1	0	0	17	0	0	12	26	0	6
New.ReferenceOTU18258	0	0	0	0	0	0	0	0	0	0	0	0	0	0	0	0	0	1	0	18	23	0	0	0	0	0	0	0	0	0	0	0	0	0	0	0	0	0	0	2	0	0	12	0	0	16	16	0	9
New.ReferenceOTU28393	0	0	0	0	0	0	0	0	0	0	0	0	0	0	0	0	0	0	0	26	12	0	0	0	0	0	0	0	0	0	0	0	0	0	0	0	0	0	0	2	0	0	18	0	0	19	16	0	10
New.ReferenceOTU33989	0	0	0	0	0	0	0	0	0	0	0	0	0	0	0	0	1	0	0	31	20	0	0	0	0	0	0	0	0	0	0	0	0	0	0	0	0	1	0	0	0	0	0	0	0	12	0	0	8
161946	0	78	0	1	0	0	0	0	8	0	0	0	1	0	0	16	0	20	1	34	60	0	0	0	0	0	0	2	0	2	1	8	2	44	8	33	28	10	65	51	9	95	12	15	5	23	18	43	31
New.ReferenceOTU13371	0	11	0	0	0	0	0	0	12	0	0	0	0	0	1	2	0	0	0	2	4	0	0	1	0	0	0	0	0	2	4	18	23	110	19	63	1	8	16	0	0	27	2	5	0	1	0	0	1
New.ReferenceOTU24565	0	10	0	0	0	0	0	0	0	0	0	0	0	19	0	1	8	11	1	25	18	0	0	0	0	0	0	0	0	0	0	0	0	6	7	6	13	10	12	2	3	6	1	0	0	1	2	16	1
New.ReferenceOTU13391	0	5	0	0	0	0	0	0	0	0	0	0	0	0	0	0	0	1	0	1	2	0	0	0	0	0	0	0	0	0	0	0	0	0	0	0	1	0	0	0	0	0	0	0	0	0	0	3	0
688701	0	75	0	0	0	0	0	3	0	0	3	0	0	2	4	2	3	11	0	9	53	0	0	0	0	0	0	0	0	0	0	0	0	7	3	4	12	6	35	20	2	34	7	4	2	13	7	14	5
184248	0	11	0	0	0	0	0	0	0	0	0	0	0	0	0	0	1	0	0	5	5	0	0	0	0	0	0	0	0	0	0	0	0	3	0	1	0	1	3	5	0	6	2	0	0	1	0	1	0
110059	0	0	0	1	2	0	0	0	0	1	0	0	0	0	0	0	5	1	0	1	1	0	0	0	0	0	0	0	0	0	0	8	1	0	0	0	0	3	5	0	0	5	0	0	0	2	1	3	1
358594	1	7	5	5	8	10	13	3	4	4	3	8	0	2	0	0	0	7	0	3	6	2	6	3	11	14	1	16	19	29	30	8	7	11	6	7	0	2	2	10	0	3	0	0	0	3	2	2	6
176077	0	1	6	3	4	1	0	1	1	1	0	3	0	0	0	0	1	3	0	1	3	2	3	2	6	7	0	8	6	12	9	9	7	4	2	4	1	1	1	2	0	2	0	0	0	2	1	3	4
New.ReferenceOTU10056	4	0	4	8	5	4	5	3	7	7	3	5	0	2	0	0	1	4	0	1	6	4	4	11	8	5	1	13	17	10	18	7	10	14	4	4	3	4	4	11	0	4	0	0	2	5	3	5	3
157704	11	30	41	10	47	40	16	8	60	23	25	23	1	4	7	16	5	15	1	31	18	34	8	52	34	13	38	12	14	20	5	17	84	10	20	3	4	22	37	30	1	25	15	18	4	137	25	8	77
422727	1	1	2	0	11	2	3	3	7	5	13	0	0	1	0	1	2	6	2	6	3	4	0	6	0	1	6	0	1	1	4	2	6	0	7	0	1	0	7	4	0	7	5	1	0	34	8	4	19
New.ReferenceOTU27282	1	3	1	0	2	0	2	0	1	2	0	0	0	1	0	0	0	1	0	2	1	0	3	0	0	5	0	3	0	2	1	2	0	1	1	0	0	0	1	0	0	1	0	0	0	0	0	0	0
New.ReferenceOTU20550	1	2	0	1	0	1	0	0	1	0	0	0	0	1	0	0	2	2	0	3	4	3	0	0	2	0	0	0	0	1	0	0	7	0	0	0	1	0	4	9	1	1	0	0	0	0	0	0	1
New.ReferenceOTU10184	7	3	1	0	0	1	1	1	0	1	0	1	0	0	0	2	0	0	0	2	1	0	7	0	1	2	1	1	3	0	0	0	0	0	1	1	0	0	0	0	0	1	0	0	0	0	0	0	0
New.ReferenceOTU15494	22	11	6	4	2	12	7	11	6	4	8	14	0	3	0	3	4	2	0	10	8	2	4	2	2	8	8	11	3	4	3	8	1	14	5	14	0	8	6	0	2	5	2	0	0	1	0	1	1
New.ReferenceOTU16966	1	1	0	6	4	2	3	4	0	0	12	10	0	2	1	1	0	4	0	2	4	6	25	3	1	29	7	0	0	2	2	10	0	1	9	0	0	3	6	8	0	2	0	1	0	0	0	0	0
New.ReferenceOTU17116	0	1	0	1	2	1	0	1	0	0	2	3	0	2	0	0	0	0	0	1	2	0	15	2	0	7	3	0	0	1	4	1	0	0	0	0	1	1	0	3	0	0	0	0	0	0	0	0	0
New.ReferenceOTU16322	0	2	0	2	1	0	2	0	0	0	0	3	0	1	0	0	1	0	0	0	2	0	6	0	0	6	1	0	0	0	0	1	0	0	2	0	0	0	1	1	0	2	0	0	0	0	0	0	0
New.ReferenceOTU15593	0	1	0	0	0	0	0	0	0	0	0	1	0	0	0	0	0	0	0	1	0	1	8	0	0	5	0	0	0	2	0	0	0	0	0	0	0	2	0	0	0	1	0	0	0	0	0	1	0
New.ReferenceOTU19217	8	7	0	41	85	13	10	43	0	6	146	43	0	13	13	12	3	15	0	12	47	33	277	48	26	256	46	2	3	27	16	66	0	1	67	1	4	45	51	55	1	52	6	9	1	11	4	15	5
New.CleanUp.ReferenceOTU34434	3	1	0	10	18	4	0	12	0	3	32	21	0	2	5	3	0	2	0	3	7	16	60	9	4	62	13	2	4	4	4	12	0	0	21	0	3	4	10	13	1	7	3	2	1	1	2	0	1
New.ReferenceOTU10311	16	15	0	109	235	72	48	118	0	14	400	161	2	45	44	13	21	68	0	48	85	169	783	117	89	723	127	7	9	69	29	187	0	12	214	9	20	107	152	152	4	110	24	28	8	23	16	52	15
New.ReferenceOTU15743	0	1	0	0	0	1	3	0	0	0	0	1	0	0	0	0	0	1	0	0	0	0	10	1	0	5	2	0	0	0	0	5	0	0	1	0	0	1	2	1	0	1	0	0	0	0	0	0	0
New.ReferenceOTU1297	0	1	1	1	4	2	1	1	0	2	3	5	0	1	0	0	0	0	0	3	5	0	27	1	0	14	3	1	0	2	2	4	0	1	6	0	1	3	3	4	0	1	1	0	0	0	0	1	2
New.ReferenceOTU10616	0	0	0	0	0	0	1	2	0	1	0	2	0	0	0	0	1	0	0	1	3	0	7	0	0	10	0	0	0	0	0	1	0	0	1	0	1	0	0	0	0	2	0	0	0	0	0	0	0
196742	0	2	0	1	1	1	1	6	0	0	0	7	0	3	0	0	1	0	0	5	6	0	14	0	0	21	1	0	0	1	0	1	0	0	3	0	0	2	2	1	0	2	0	0	0	0	0	0	0
New.ReferenceOTU17240	0	7	0	0	0	0	0	2	0	0	0	0	0	4	0	0	0	1	0	3	1	0	0	0	0	0	0	0	0	7	7	0	0	0	0	0	3	0	4	0	0	2	0	0	0	0	1	2	0
New.ReferenceOTU20223	0	2	0	0	0	0	0	1	0	0	0	0	0	0	0	0	0	1	0	5	6	0	3	0	0	0	0	1	0	0	0	0	0	4	1	1	0	3	0	0	0	2	0	0	0	0	0	0	0
New.ReferenceOTU10764	5	2	12	0	3	0	5	1	1	1	0	5	0	0	0	0	0	0	0	1	3	0	1	1	0	6	9	4	5	4	11	0	3	0	0	0	1	0	0	0	0	0	0	0	0	0	1	0	0
362793	1	12	4	4	3	2	5	0	2	0	2	7	0	22	1	4	3	14	0	40	78	0	20	0	0	6	6	3	3	28	20	4	9	0	6	0	9	1	10	27	0	2	7	5	1	4	21	14	0
196831	135	22	253	103	305	131	227	55	147	44	192	447	0	0	0	2	1	10	0	24	42	143	263	105	123	233	492	420	416	743	702	153	200	12	4	3	2	3	16	19	2	10	11	4	1	1	8	14	3
585227	8	0	18	9	21	11	17	3	13	2	17	35	0	0	0	1	0	0	0	3	2	11	17	6	16	18	39	18	28	61	75	13	18	0	0	0	0	0	0	1	0	0	0	0	1	0	1	1	0
182269	0	21	8	1	0	7	1	6	10	0	9	1	1	2	1	0	2	16	0	7	30	0	53	0	18	37	3	11	19	18	7	2	11	19	6	8	2	10	44	25	0	31	2	1	1	24	3	6	14
New.ReferenceOTU23587	1	0	6	2	2	0	4	0	0	3	0	9	0	0	0	0	0	0	0	0	1	0	5	0	0	6	14	2	2	10	6	3	0	0	0	0	0	0	0	1	0	0	0	0	0	0	0	0	0
New.ReferenceOTU18233	4	1	0	0	2	5	5	0	0	0	0	1	0	0	0	0	0	2	0	0	11	1	0	5	0	0	5	3	15	7	2	0	0	0	4	0	2	4	4	0	0	2	1	0	0	2	2	4	2
New.ReferenceOTU11448	1	1	0	0	2	4	4	0	0	0	0	2	0	0	0	0	0	1	0	1	7	1	0	5	1	0	2	2	4	2	1	0	0	0	1	1	1	0	0	2	0	2	1	0	2	0	0	0	1
New.ReferenceOTU27955	3	2	0	0	1	0	1	0	0	0	0	1	0	0	0	0	0	0	0	4	1	0	0	0	0	0	1	0	0	0	0	0	0	0	0	3	0	0	1	0	0	0	1	0	0	0	0	0	2
New.ReferenceOTU13343	4	0	1	3	1	0	2	2	0	1	0	1	0	0	0	0	1	1	0	5	1	0	6	0	2	1	2	1	1	4	2	0	0	0	2	0	0	0	1	0	0	3	3	0	0	0	0	0	0
548621	0	14	0	0	0	0	0	1	0	0	0	46	0	0	0	1	0	2	0	1	2	0	0	0	0	0	29	12	24	0	3	0	0	4	13	7	0	2	3	7	0	1	11	0	1	0	15	0	0
192563	6	78	0	0	0	0	2	1	0	0	0	49	2	0	4	6	2	0	0	8	55	10	0	28	0	0	45	3	0	0	0	0	0	5	17	5	3	11	34	0	0	20	0	2	0	0	4	3	0
New.ReferenceOTU14736	0	0	0	0	0	0	0	0	0	4	0	3	0	0	0	0	1	1	0	2	0	0	0	0	0	0	3	0	1	0	1	0	0	0	0	3	0	0	0	0	0	0	0	0	0	1	0	0	0
New.ReferenceOTU35463	0	21	0	0	0	0	0	0	0	0	0	0	0	28	7	2	12	0	0	95	222	0	0	0	0	0	0	0	0	0	0	0	0	0	50	1	22	27	41	0	0	38	0	1	4	0	0	23	3
New.ReferenceOTU22644	1	1	7	0	0	0	2	0	0	0	0	1	0	0	0	0	1	0	0	8	5	0	2	0	0	0	0	0	2	0	0	0	0	0	0	0	0	0	0	0	0	0	0	0	0	0	2	0	0
New.ReferenceOTU2460	2	1	2	0	2	2	3	0	0	0	1	5	0	0	0	0	0	0	0	0	0	0	2	0	0	0	4	1	1	0	2	2	0	0	0	0	0	0	0	0	0	0	0	0	0	0	0	0	0
New.ReferenceOTU25590	7	0	0	0	0	0	14	0	0	0	0	0	0	0	0	0	0	0	0	2	0	0	2	0	0	1	0	0	2	0	0	1	0	0	0	0	0	0	0	0	0	0	0	0	0	0	0	0	0
New.ReferenceOTU11273	0	0	5	2	0	0	6	0	0	0	0	1	0	1	0	0	0	0	0	0	2	0	0	0	0	2	1	2	0	0	1	2	0	0	0	0	0	0	0	0	0	0	0	0	0	0	0	0	0
New.ReferenceOTU11851	7	1	2	0	0	0	3	0	0	0	0	8	0	0	0	0	1	0	0	1	1	0	0	2	0	3	9	0	0	0	0	3	1	0	0	0	0	0	0	0	0	0	0	0	0	0	0	0	0
New.ReferenceOTU23280	0	0	0	0	0	0	0	0	0	0	0	0	0	0	0	0	1	1	0	0	1	0	0	0	0	0	1	0	0	0	0	0	0	0	0	0	1	0	0	5	0	0	0	1	1	1	1	0	1
New.ReferenceOTU12038	0	5	3	0	0	0	0	0	0	0	0	1	0	0	0	0	0	0	0	0	0	0	0	0	0	1	0	1	0	0	0	0	0	0	0	0	0	0	0	0	0	0	1	0	0	0	0	0	0
158625	0	11	0	0	0	0	0	0	0	0	0	0	0	0	0	0	0	0	0	1	0	0	1	0	0	0	1	1	0	0	0	0	0	0	0	1	0	0	0	0	0	1	0	0	0	0	0	0	0
New.ReferenceOTU23221	7	0	5	0	0	0	10	0	0	0	0	0	0	0	0	0	0	1	0	8	9	1	0	0	0	3	1	0	0	0	0	1	0	0	0	0	0	1	0	2	0	0	2	0	0	0	0	0	0
New.ReferenceOTU1504	3	0	3	0	0	0	8	0	0	0	0	1	0	0	0	0	0	0	0	3	8	0	1	0	0	0	0	3	0	2	3	2	0	0	1	0	1	1	0	0	0	0	0	0	0	0	0	0	0
197250	2	0	5	0	0	0	8	1	0	0	0	0	0	0	0	0	0	1	0	1	3	0	2	0	2	2	0	1	2	1	0	1	0	0	0	0	1	0	1	0	0	0	0	0	0	0	0	0	0
New.ReferenceOTU32420	0	1	0	0	3	0	2	1	0	0	0	2	0	0	0	0	0	0	0	16	7	0	0	0	0	4	0	0	0	1	0	0	0	0	0	0	3	1	0	1	0	0	0	0	0	0	2	5	0
New.ReferenceOTU21605	1	0	1	1	0	1	1	0	0	0	1	0	0	0	0	0	0	0	0	24	9	0	0	0	0	0	0	0	0	0	2	3	0	0	0	1	1	0	0	0	0	0	0	0	0	0	2	0	0
New.ReferenceOTU9639	0	2	1	0	0	0	2	0	0	0	1	0	0	0	0	0	0	1	0	9	7	0	2	0	0	0	0	0	0	0	0	0	0	0	0	0	2	1	0	0	0	0	0	0	0	0	1	0	0
New.ReferenceOTU12000	2	0	2	0	1	1	2	0	0	0	0	0	0	0	0	0	0	0	0	3	4	0	3	0	0	1	0	0	2	0	0	0	2	0	2	0	0	0	0	0	0	0	0	0	0	0	0	0	0
561607	544	104	323	105	266	213	622	52	142	53	153	126	0	88	10	15	74	265	2	746	825	138	417	94	226	270	149	196	187	215	207	204	136	213	165	232	227	166	264	368	8	275	241	16	44	75	322	234	78
188348	12	2	8	1	7	5	29	2	5	2	3	0	0	4	0	0	2	2	0	12	15	4	14	0	6	6	5	7	10	6	6	6	2	11	11	9	2	6	1	3	0	5	6	0	0	6	1	0	6
New.ReferenceOTU28054	6	2	3	1	3	3	6	0	1	0	0	2	0	0	0	0	0	0	0	11	6	0	11	0	1	0	0	2	0	1	0	1	0	0	0	1	2	2	2	1	0	0	1	0	0	0	1	0	0
New.ReferenceOTU35277	1	0	2	0	0	1	2	1	0	0	0	0	0	1	0	0	0	0	0	6	5	0	5	0	0	2	0	0	0	0	0	0	0	0	1	0	1	1	0	0	0	0	1	0	0	0	1	0	0
New.ReferenceOTU13673	2	1	1	0	1	1	0	0	0	0	0	0	0	0	0	0	0	2	0	2	4	0	2	0	0	2	0	0	0	0	0	0	0	0	1	0	0	1	0	1	0	1	0	0	0	0	0	0	0
New.ReferenceOTU17412	3	0	2	0	0	1	8	1	0	0	0	0	0	2	0	0	1	2	0	11	10	0	2	1	0	1	1	0	0	0	1	2	0	1	0	2	3	2	0	0	0	1	1	0	0	0	4	1	0
334340	11	4	4	0	2	1	13	1	1	0	0	2	0	0	0	0	1	1	0	32	9	2	9	1	1	4	8	0	0	1	2	1	3	2	2	4	2	1	2	0	0	2	0	0	0	1	5	3	0
New.ReferenceOTU18664	8	0	0	0	1	0	9	0	0	0	0	0	0	1	0	0	0	0	0	5	1	0	3	0	0	0	0	1	0	0	0	0	0	0	0	0	1	0	0	0	0	0	0	0	0	0	0	0	1
New.ReferenceOTU13058	0	2	0	0	1	0	2	0	0	1	0	2	0	0	0	0	0	1	0	5	8	0	0	0	0	0	0	0	0	0	2	0	0	0	0	1	0	0	0	1	0	3	0	0	0	0	0	0	1
3270612	5	4	0	0	9	0	3	0	0	0	0	2	0	0	0	0	0	0	0	1	7	4	0	1	0	0	12	0	0	0	0	0	0	10	2	5	0	5	1	3	0	1	0	0	1	5	4	0	1
New.ReferenceOTU21373	0	22	0	0	0	0	0	0	0	0	0	0	0	0	0	0	0	0	0	0	0	0	0	0	0	0	0	0	0	0	0	0	0	0	0	0	0	0	5	0	0	1	0	0	0	0	0	0	0
New.ReferenceOTU35097	0	30	0	0	0	0	0	0	0	0	0	0	0	0	1	0	0	0	0	0	0	0	0	0	0	0	0	0	0	0	0	0	0	0	0	0	0	0	6	0	0	1	0	0	0	0	0	0	0
New.ReferenceOTU18616	0	5	2	0	0	0	3	1	0	0	1	0	0	0	0	0	3	0	0	11	3	0	1	0	0	0	0	0	0	0	3	0	0	0	1	0	0	0	0	0	0	0	0	0	0	0	0	0	0
New.ReferenceOTU10696	1	15	0	1	0	0	1	0	0	0	0	0	0	1	0	0	1	1	0	12	8	0	1	0	2	2	0	0	0	4	0	1	0	0	2	1	0	2	2	0	0	0	0	0	0	0	0	0	0
185915	2	35	5	1	0	2	0	7	0	0	1	0	0	5	0	0	1	2	0	91	38	0	6	0	2	11	1	0	5	6	5	1	0	1	6	12	18	9	1	3	0	5	5	0	0	1	0	16	3
272319	1	7	2	0	0	0	1	0	0	0	1	0	0	4	0	0	2	1	0	32	8	0	2	0	0	4	0	0	0	0	0	1	1	0	0	2	1	1	1	0	0	3	0	0	0	0	0	0	4
New.ReferenceOTU12655	0	4	1	2	0	2	1	2	0	0	0	0	0	4	0	0	1	1	0	16	8	0	3	0	0	3	0	0	0	0	0	1	0	0	2	1	0	1	1	0	0	1	1	0	0	0	0	0	0
New.ReferenceOTU25662	3	1	6	2	2	1	6	0	1	0	1	6	0	0	0	0	0	0	0	0	0	1	0	0	0	6	15	0	3	5	4	1	0	1	1	1	2	0	0	0	0	2	2	0	0	3	0	1	1
New.ReferenceOTU3630	0	1	0	0	0	0	0	1	0	0	3	0	0	1	0	0	0	0	0	2	0	0	10	0	0	12	0	0	0	0	0	0	0	1	6	5	0	5	6	0	1	7	1	0	1	1	0	1	2
New.ReferenceOTU30792	0	1	0	0	0	0	0	24	0	0	44	0	0	0	0	1	0	1	1	0	0	0	0	0	0	0	0	0	0	0	0	0	0	0	0	0	3	0	0	0	2	0	0	0	0	0	1	4	1
593868	0	4	0	0	0	0	0	0	0	0	0	0	0	0	0	0	0	0	0	0	0	0	0	0	0	0	0	0	0	0	0	0	0	0	0	0	1	0	5	0	1	6	2	0	0	0	0	4	0
New.ReferenceOTU32285	0	2	0	0	0	0	0	0	0	0	0	0	0	0	2	0	0	2	0	0	0	0	0	0	0	0	0	0	0	0	0	0	0	0	0	0	8	0	11	1	0	6	3	0	1	0	0	4	0
259677	0	0	0	0	0	0	0	0	0	0	0	0	0	8	0	0	3	0	0	6	5	0	0	0	0	0	0	0	0	0	0	0	0	0	3	1	0	1	0	0	0	0	0	0	0	1	0	0	0
New.ReferenceOTU31273	1	0	0	0	1	0	1	2	0	0	4	0	0	0	0	0	0	0	0	0	3	2	0	2	0	0	0	0	0	9	9	0	0	0	0	0	2	0	0	0	0	0	3	0	0	2	2	2	1
New.ReferenceOTU29952	0	4	0	0	0	0	0	0	0	0	0	0	0	2	0	0	0	5	0	0	0	0	0	0	0	0	1	0	0	0	0	0	0	5	5	2	1	3	1	4	1	1	3	0	0	6	2	4	1
New.ReferenceOTU24828	0	0	0	0	0	0	0	0	0	0	0	0	0	0	0	0	0	4	1	0	0	0	0	0	0	0	0	0	0	0	0	0	0	2	0	3	9	5	0	6	2	0	15	0	1	1	14	8	0
New.ReferenceOTU5692	0	1	0	0	0	0	0	0	0	0	0	0	0	0	0	0	0	0	0	1	0	0	0	0	0	0	0	0	0	0	0	0	0	9	0	1	2	0	8	1	1	4	0	0	0	1	0	3	0
New.ReferenceOTU7501	15	5	0	0	221	0	39	0	0	21	0	0	1	0	2	4	0	2	0	58	56	14	0	24	0	0	0	0	0	0	0	0	0	15	3	19	18	8	13	10	1	18	3	6	6	9	3	17	5
New.ReferenceOTU19686	0	0	0	0	0	0	0	0	0	0	0	0	0	0	0	0	0	0	0	3	0	1	0	0	0	0	0	0	0	0	0	0	0	0	3	0	1	0	2	3	0	0	3	0	0	2	0	3	0
New.ReferenceOTU7059	0	0	0	0	0	14	0	0	3	0	1	0	0	12	0	0	6	0	0	2	3	0	0	0	2	0	0	0	0	0	0	0	9	1	5	0	0	2	0	0	0	1	0	1	0	0	0	0	0
316587	4	0	3	8	7	5	1	38	7	14	2	8	16	0	1	7	0	1	14	1	0	8	18	5	5	10	0	1	0	0	0	9	2	0	11	14	0	27	3	1	7	2	0	3	1	0	0	1	0
332718	6	0	4	7	0	0	0	39	6	0	0	0	2	3	0	5	24	3	11	0	0	0	3	0	2	0	0	0	0	0	0	0	2	0	0	0	2	1	3	0	6	0	0	1	7	2	0	0	3
214036	0	12	0	0	0	0	0	0	0	0	0	0	1	20	2	0	4	8	0	42	37	0	0	0	0	0	0	0	0	0	0	0	0	14	21	8	5	16	35	12	0	15	4	2	3	1	5	8	2
New.ReferenceOTU25319	0	4	0	0	0	0	0	0	0	0	0	0	0	37	0	0	15	0	0	37	27	0	0	0	0	0	0	0	0	0	0	0	0	3	17	8	0	7	2	0	0	0	0	0	0	2	0	1	3
565289	8	9	0	0	17	6	10	16	0	22	10	19	0	0	0	0	0	8	1	1	0	26	83	56	3	22	32	1	2	0	3	0	2	1	11	4	13	7	12	7	1	5	0	0	3	3	2	45	1
585220	0	5	0	0	0	0	0	0	0	0	0	0	0	5	0	0	2	4	0	11	14	0	0	0	0	0	0	0	0	0	0	0	0	16	30	17	4	13	5	13	0	3	0	1	0	3	7	30	0
587530	2	1	0	0	2	2	0	0	0	0	0	4	0	3	2	0	2	0	1	0	0	2	0	2	1	0	10	3	0	11	12	0	0	0	1	0	1	0	1	1	0	0	0	0	0	1	2	2	0
181074	0	0	0	0	0	0	0	0	0	0	0	0	0	0	0	0	0	2	0	2	3	0	0	0	0	0	0	0	0	0	0	0	0	5	2	3	1	1	0	0	0	3	0	0	0	1	0	8	0
136526	3	2	0	0	1	2	0	0	1	3	1	0	0	0	0	0	0	0	0	2	2	0	0	0	0	0	0	0	0	4	2	0	2	0	2	0	1	0	5	0	0	3	0	0	1	4	0	0	0
364722	7	67	15	26	22	30	8	15	33	42	10	1	0	18	3	8	6	16	3	139	76	12	11	26	20	6	5	45	30	40	28	62	32	9	139	6	32	67	78	30	2	47	7	0	21	155	10	37	54
New.ReferenceOTU15584	1	4	1	3	9	3	3	2	3	3	2	0	0	2	0	0	0	6	0	4	1	2	4	4	1	2	7	2	3	5	11	3	2	8	0	3	0	1	3	4	0	5	0	0	0	3	2	4	1
New.ReferenceOTU18094	0	2	3	2	2	1	0	4	1	0	0	0	0	2	1	0	0	0	0	2	1	1	0	1	0	1	0	1	1	3	3	3	1	1	1	2	0	0	4	1	0	0	0	0	0	2	0	0	0
233953	77	151	89	196	120	89	18	104	140	62	66	103	0	120	1	1	19	189	0	161	67	130	140	279	68	69	129	106	53	179	150	80	65	187	27	122	23	11	56	198	4	54	18	2	13	78	28	32	29
New.ReferenceOTU17046	2	17	12	15	13	8	6	10	22	8	6	7	0	4	0	1	4	18	0	10	2	13	12	17	8	7	6	12	12	30	9	10	5	11	1	14	3	1	20	16	0	10	2	0	0	4	1	3	5
New.ReferenceOTU31168	2	6	0	10	2	2	0	1	4	4	1	6	0	1	0	3	0	10	0	5	0	4	7	13	1	4	1	6	1	3	13	3	7	3	1	6	0	2	5	8	0	4	0	0	0	6	1	1	1
New.ReferenceOTU14588	4	2	1	7	5	2	3	4	4	6	0	6	0	2	0	0	1	8	0	1	2	1	3	4	3	1	0	7	3	5	2	0	5	5	0	4	0	0	1	3	0	2	0	0	0	2	0	1	0
New.ReferenceOTU1184	6	12	9	10	12	9	3	5	8	7	7	7	0	9	0	0	0	15	0	8	3	11	9	20	2	7	5	13	4	9	12	12	7	8	1	6	1	4	1	9	0	5	3	0	0	2	3	5	0
New.ReferenceOTU14731	15	13	0	0	5	0	4	3	0	2	4	29	0	1	0	1	3	10	0	23	5	1	0	14	0	0	25	0	0	0	0	0	0	4	3	14	35	1	14	5	2	15	20	2	0	4	19	73	0
547714	0	0	1	0	0	0	0	0	0	0	0	0	5	0	3	0	0	0	0	0	1	0	0	0	0	0	0	0	0	0	0	0	0	2	0	1	0	0	3	0	1	2	0	3	0	0	0	0	0
574528	0	2	5	0	0	1	1	1	0	0	0	0	38	0	80	11	0	0	1	2	4	1	0	4	1	0	0	0	0	0	0	0	0	47	4	18	0	0	26	0	6	23	0	17	0	0	0	0	0
628226	0	0	2	0	0	0	1	0	0	0	0	0	17	0	31	2	0	0	2	2	12	0	0	0	0	0	0	0	0	0	0	0	0	15	2	7	0	0	4	0	2	2	0	2	0	0	0	0	0
271013	6	4	9	9	2	14	6	3	1	3	1	15	0	8	1	2	6	2	0	3	1	9	7	5	7	2	9	15	8	9	25	8	3	15	5	11	2	15	1	1	0	4	0	2	1	1	0	0	0
New.ReferenceOTU29362	0	0	0	0	0	0	0	0	0	0	0	0	12	1	32	16	0	21	196	0	0	0	0	0	0	0	0	0	0	0	0	0	0	0	1	0	37	10	6	58	37	5	1	49	21	0	1	4	7
949327	0	0	0	0	0	0	0	0	0	0	0	0	3	0	11	4	0	0	35	0	0	0	0	0	0	0	0	0	0	0	0	0	0	0	0	0	5	1	2	3	18	1	1	1	1	0	0	1	2
547181	0	0	0	1	0	0	0	0	0	0	0	0	21	0	64	38	2	45	346	0	0	0	0	0	0	0	0	0	0	0	0	0	0	0	3	0	63	22	14	68	81	12	6	66	34	0	0	10	9
581021	0	0	1	2	1	6	0	0	0	0	0	6	3	1	2	4	3	17	19	0	0	7	0	2	10	0	6	1	2	1	3	2	2	1	3	0	1	7	0	20	27	1	0	3	4	1	0	0	3
197286	0	0	1	4	0	4	0	2	1	0	2	0	3	2	8	4	4	3	17	0	0	13	1	5	3	1	3	3	3	5	1	5	0	0	10	0	1	11	3	4	43	1	0	20	5	0	0	0	4
4461030	1	0	0	1	0	4	3	2	0	0	4	0	1	1	6	0	0	1	15	0	0	1	0	0	1	0	1	3	4	1	5	2	0	0	9	0	0	11	2	0	0	1	0	0	4	0	1	1	2
746679	0	0	0	0	0	0	0	0	0	0	0	0	45	0	41	2	0	7	59	0	0	0	0	0	0	0	0	0	0	0	0	0	0	15	29	9	1	10	0	10	139	10	3	22	5	0	7	0	0
922761	0	0	0	0	0	2	0	0	0	0	0	3	4	9	13	5	15	8	31	0	0	0	0	1	0	0	5	0	1	0	0	0	0	15	31	2	0	18	2	15	10	3	4	1	6	5	10	0	17
211593	0	0	0	0	0	1	0	0	0	0	0	3	1	14	1	5	17	3	8	0	0	0	0	0	0	0	0	0	0	0	0	0	0	2	2	0	0	0	1	3	4	0	2	0	7	7	1	0	26
New.ReferenceOTU10979	0	0	0	0	0	0	1	0	0	0	0	0	2	0	1	1	0	3	27	0	0	0	0	0	0	0	0	0	0	0	0	0	1	1	6	1	0	4	0	1	52	4	0	5	0	0	0	0	0
518002	0	0	0	3	0	0	0	0	0	0	0	6	0	4	1	2	2	3	51	0	0	1	1	2	0	0	1	3	0	2	1	0	0	0	5	0	2	4	0	1	14	0	1	0	0	1	0	0	4
299267	3	0	0	0	9	2	6	1	0	0	8	6	5	2	0	7	0	3	2	0	0	6	1	3	1	3	1	8	3	7	5	1	8	6	5	2	0	6	1	1	4	4	0	2	0	3	0	0	1
744023	10	0	2	5	18	3	17	8	10	7	20	5	4	2	3	14	2	9	33	0	1	8	9	7	10	16	7	8	9	10	21	2	39	27	13	6	6	5	4	7	21	6	1	10	2	9	3	0	5
301149	0	0	0	0	5	0	4	1	0	0	1	4	1	3	1	5	0	2	7	0	0	5	2	0	1	1	2	6	0	1	4	2	6	4	3	2	3	1	5	2	6	0	0	2	2	1	0	0	0
588216	105	6	56	35	316	76	258	89	130	123	303	121	117	78	113	256	30	143	378	7	8	183	68	116	132	114	128	207	161	182	162	60	555	311	223	118	102	172	145	111	270	120	7	117	27	170	17	15	124
3829957	83	6	20	19	304	97	169	101	156	125	219	177	89	66	84	224	41	144	148	4	3	190	52	125	123	92	185	242	145	134	190	27	619	409	281	115	122	255	129	137	119	121	7	55	32	181	8	12	117
4375000	3	0	1	0	10	2	7	2	2	3	9	4	4	1	2	8	0	4	7	0	0	4	1	0	2	3	5	6	4	7	8	1	17	10	6	7	3	5	0	4	4	6	0	3	2	4	1	1	4
581782	0	1	4	2	8	2	2	0	5	4	3	8	5	3	0	5	3	6	9	1	0	4	0	2	1	1	2	3	8	9	3	2	19	10	9	1	2	5	3	5	7	3	0	6	0	1	0	0	2
797229	18	2	7	3	32	11	36	15	20	13	31	20	13	10	11	42	5	24	46	2	1	23	6	13	22	9	23	32	31	27	40	8	113	52	44	11	15	33	20	29	31	15	1	29	2	20	4	2	12
566243	0	0	1	0	5	1	3	0	1	2	5	3	2	0	1	2	0	2	3	0	0	1	0	3	0	2	2	0	3	4	2	1	3	3	3	0	0	4	4	3	4	0	0	1	0	1	0	0	1
1111294	170	4	45	49	389	93	267	110	124	127	329	129	158	66	156	269	42	199	516	6	4	202	77	159	119	143	164	271	205	255	193	81	582	302	217	140	105	207	176	156	387	155	16	189	52	194	15	15	108
782953	338	10	127	137	858	202	571	245	327	296	694	337	332	197	331	586	98	406	1116	10	12	384	191	354	273	257	337	517	489	507	415	179	1102	776	516	320	236	487	381	345	838	353	42	428	80	444	51	20	330
New.ReferenceOTU6428	2	2	2	0	6	2	3	0	4	2	1	2	0	0	1	6	1	6	6	0	0	0	0	0	1	0	1	7	3	0	0	0	16	4	6	5	1	3	8	1	2	2	1	1	0	3	0	0	0
New.ReferenceOTU10422	0	0	0	0	0	0	0	0	0	0	0	0	14	0	11	0	0	2	3	0	0	0	0	0	0	0	0	0	0	0	0	0	0	5	7	2	0	1	0	4	24	1	0	6	1	0	0	0	0
3453734	0	0	0	0	0	0	0	0	0	0	0	0	2	0	4	3	0	2	91	0	0	0	0	0	0	0	0	0	0	0	0	0	0	0	0	0	0	0	0	0	12	0	2	10	0	0	0	0	0
New.ReferenceOTU18044	0	0	0	0	0	0	0	0	0	0	0	0	0	0	4	5	0	4	27	0	0	0	0	0	0	0	0	0	0	0	0	0	0	0	5	0	111	2	0	6	3	0	1	4	1	2	0	14	2
521318	0	0	0	0	0	0	0	0	0	0	0	0	0	0	9	2	2	4	39	0	0	0	0	0	0	0	0	0	0	0	0	0	0	0	6	0	147	11	0	11	13	0	1	9	3	4	0	9	13
532569	0	0	0	0	0	0	0	0	0	0	0	0	9	1	6	61	0	48	1067	0	0	0	0	0	0	0	0	0	0	0	0	0	0	1	3	0	551	14	0	62	72	0	4	35	21	1	6	36	10
526430	0	0	0	0	0	0	0	0	0	0	0	0	2	0	92	2	0	3	67	0	0	0	0	0	0	0	0	0	0	1	0	0	0	0	1	0	245	6	1	12	68	1	0	13	4	1	0	15	1
515265	0	0	0	0	0	0	0	0	0	0	0	0	1	1	15	0	3	113	8	0	0	0	0	0	0	0	0	0	0	0	0	0	0	1	12	1	165	92	3	324	6	3	35	3	81	1	35	8	2
265496	0	0	0	0	0	0	0	0	0	0	0	0	1	0	2	0	0	12	0	0	0	0	0	0	0	0	0	0	0	0	0	0	0	0	1	1	17	10	0	40	0	0	4	1	15	0	2	0	0
New.ReferenceOTU27553	0	0	0	0	0	0	0	0	0	0	0	0	1	0	105	2	0	13	41	0	0	0	0	0	0	0	0	0	0	0	0	0	0	0	0	0	68	7	2	25	10	0	3	7	1	0	1	4	0
New.ReferenceOTU25210	0	0	0	0	0	0	0	0	0	0	0	0	0	0	17	2	0	18	3	0	0	0	0	0	0	0	0	0	0	0	0	0	0	0	0	0	8	0	1	26	3	1	3	1	1	0	5	0	0
290186	0	0	0	0	0	0	0	0	0	0	0	0	16	0	385	11	1	59	173	0	0	0	0	0	0	0	0	0	0	0	0	0	0	1	6	0	304	37	10	66	46	5	7	40	7	0	10	15	0
4449456	0	0	0	0	0	0	0	0	1	0	0	0	6	0	18	2	0	2	155	0	0	0	0	0	0	0	0	0	0	47	1	0	0	0	0	0	4	0	0	11	32	0	1	5	71	0	0	1	0
155859	0	0	0	0	0	0	0	0	1	0	1	0	20	0	40	13	2	42	154	0	0	0	0	0	0	0	0	0	0	0	0	1	0	0	2	0	87	0	3	52	69	2	10	14	22	3	7	12	9
1790396	0	0	0	0	0	0	0	0	0	0	4	0	15	2	33	5	1	21	195	0	0	0	0	0	0	0	0	1	0	1	0	0	0	0	0	0	133	1	3	48	81	6	7	32	27	6	3	12	4
988314	0	0	0	0	0	0	0	1	0	0	0	0	13	0	14	1	0	9	29	0	0	0	0	0	0	0	0	0	0	0	0	0	0	0	0	0	10	0	2	11	25	0	3	2	19	0	4	1	0
543942	0	0	0	0	0	0	0	1	0	0	0	0	5	2	16	3	3	13	73	0	0	0	0	0	0	0	0	0	0	0	0	0	0	1	0	0	61	0	3	18	39	0	1	14	7	1	1	6	2
3633321	0	0	0	0	0	0	0	0	0	0	0	0	1	0	5	0	0	1	7	0	0	0	0	0	0	0	0	0	0	0	0	0	0	0	0	0	5	0	0	4	8	0	0	1	3	1	1	2	0
312531	0	0	0	0	0	0	0	1	0	0	0	0	17	0	36	3	0	22	54	0	0	0	0	0	0	0	0	0	0	0	0	0	0	0	0	0	12	0	0	18	42	1	2	4	26	0	3	2	0
216324	0	0	0	0	0	0	0	0	0	0	0	0	39	0	54	9	1	26	60	0	0	0	0	0	1	0	0	0	0	0	0	0	0	0	0	0	23	0	7	36	74	1	7	13	27	0	3	3	4
405425	0	0	0	0	0	0	0	0	0	0	1	0	6	0	14	3	0	7	97	0	0	0	0	0	0	0	0	0	0	0	0	0	0	0	0	0	70	0	2	27	17	3	0	7	13	1	0	2	1
330951	0	0	0	0	0	0	0	0	0	0	0	0	1	0	4	1	0	3	17	0	0	0	0	0	0	0	0	0	0	0	0	0	0	0	0	0	9	0	1	6	5	2	0	3	4	0	0	1	0
347685	0	0	0	0	0	1	0	0	0	0	0	0	19	2	29	15	1	22	113	0	0	0	0	0	0	0	0	0	0	0	0	0	2	0	0	1	82	0	6	45	65	3	2	22	27	1	1	15	3
168614	0	0	0	0	0	1	0	1	0	0	5	0	46	0	63	8	1	29	77	0	0	0	0	0	2	0	2	0	0	0	0	0	0	0	1	1	26	0	15	61	86	2	6	13	57	3	9	6	1
New.ReferenceOTU12435	9	5	3	1	3	6	12	1	3	2	0	5	0	5	1	0	6	0	0	5	0	11	8	4	0	9	0	0	2	4	6	1	4	1	5	2	0	0	0	2	0	1	0	0	1	0	3	1	1
New.ReferenceOTU10066	2	1	1	0	0	0	0	0	3	1	0	0	0	6	0	0	2	0	0	4	14	4	0	1	2	0	1	2	0	0	1	0	0	6	6	7	1	4	0	1	1	0	0	1	0	0	0	0	1
585880	0	62	0	0	0	0	0	0	0	0	0	0	0	21	1	0	8	9	0	91	155	0	9	0	0	8	0	0	0	0	0	0	0	9	42	9	7	25	8	39	0	24	15	1	4	15	15	4	1
New.CleanUp.ReferenceOTU142398	0	1	0	0	0	0	0	0	0	0	0	0	0	0	0	0	0	3	0	7	4	0	4	0	1	0	0	0	0	0	0	0	0	0	0	1	0	0	0	4	0	1	0	0	0	0	1	0	0
New.ReferenceOTU21494	0	12	0	0	0	0	0	0	0	0	0	0	0	0	0	0	0	1	0	6	8	0	5	0	0	0	0	0	0	0	0	0	0	1	0	0	3	0	2	10	0	0	0	0	0	0	1	1	0
New.ReferenceOTU22443	0	4	1	0	0	0	0	0	0	0	0	0	0	0	0	0	3	1	0	0	1	0	0	0	0	5	0	0	0	0	0	0	0	0	0	1	1	0	2	1	0	1	0	0	0	0	0	0	0
New.ReferenceOTU30062	0	3	0	0	0	0	0	0	0	0	0	0	0	0	0	0	0	0	0	0	0	0	2	0	0	0	0	0	0	0	0	0	0	0	0	0	0	0	0	0	0	0	0	1	0	0	0	0	0
324015	0	4	0	0	0	0	0	0	0	0	0	0	0	0	0	0	0	0	0	3	2	0	0	0	0	0	0	0	0	0	0	0	0	1	0	0	0	0	0	0	0	0	0	0	0	0	0	1	1
New.CleanUp.ReferenceOTU110898	2	3	6	0	0	1	1	0	0	0	0	0	0	1	0	0	0	0	0	2	12	0	3	0	1	5	2	0	1	2	3	0	0	0	0	0	0	0	0	0	0	1	0	0	0	0	0	0	0
158321	11	14	41	0	0	5	25	0	0	0	1	3	0	14	1	0	4	0	0	25	48	0	28	0	2	37	0	7	3	29	23	0	0	0	2	0	0	2	1	4	0	3	0	0	3	3	1	0	2
592913	0	7	1	0	0	0	4	0	0	0	0	1	0	4	0	0	2	5	0	22	45	1	0	0	0	0	0	0	0	0	0	0	0	0	0	0	0	2	1	3	0	5	7	0	0	4	4	3	1
New.ReferenceOTU13339	0	0	3	0	0	1	1	0	0	0	0	0	0	2	0	0	0	0	0	8	3	0	3	0	1	6	0	0	0	1	0	0	0	0	0	0	2	0	0	0	0	0	0	0	0	0	0	0	0
New.ReferenceOTU12965	2	3	7	0	0	1	5	0	0	0	0	0	0	3	0	0	0	0	0	0	10	0	2	0	0	4	0	0	0	3	3	0	0	0	1	1	0	1	0	0	0	1	0	0	0	1	0	0	0
New.ReferenceOTU3623	13	12	40	0	0	4	23	1	0	0	4	6	0	8	0	0	3	0	0	19	34	0	12	0	2	14	3	7	3	14	20	0	0	0	1	0	0	0	2	3	0	1	0	0	2	0	0	1	0
New.ReferenceOTU19586	0	4	5	0	0	4	5	0	0	0	0	0	0	0	0	0	0	0	0	4	5	0	3	0	1	3	0	2	1	5	0	0	0	0	0	0	0	1	0	0	0	0	0	0	0	0	0	0	0
New.ReferenceOTU24447	1	3	2	0	0	0	0	0	0	0	0	0	0	0	0	0	0	0	0	3	2	0	1	0	0	0	0	0	0	1	1	0	0	0	0	0	0	0	1	1	0	0	0	0	0	0	0	0	0
629361	0	138	0	0	0	0	0	0	0	0	0	0	0	2	1	0	1	2	0	51	148	0	0	0	0	0	0	0	0	0	0	0	0	0	1	0	1	0	2	7	0	7	15	0	0	3	7	4	0
New.ReferenceOTU13137	0	16	0	0	0	0	0	0	0	0	1	0	0	5	0	0	1	0	0	17	31	0	13	0	0	14	0	0	0	0	0	0	0	1	0	0	3	0	0	3	0	0	1	0	0	5	5	0	1
New.ReferenceOTU6295	0	1	0	0	0	0	0	0	0	0	0	0	0	1	0	0	0	0	0	1	4	0	0	0	0	1	0	0	0	0	0	0	0	0	0	0	0	0	0	0	0	0	1	0	0	0	0	1	0
New.CleanUp.ReferenceOTU247111	0	3	0	0	0	0	0	0	0	0	0	0	0	1	0	0	0	0	0	0	6	0	2	0	0	2	0	0	0	0	0	0	0	1	0	0	1	0	0	0	0	0	0	0	0	1	0	0	0
New.ReferenceOTU29437	0	0	0	0	0	0	0	0	0	0	0	0	0	1	0	0	1	0	0	5	16	0	4	0	0	4	0	0	0	0	0	0	0	0	1	0	0	0	0	0	0	0	0	0	0	2	1	0	0
New.ReferenceOTU12358	0	12	1	0	0	0	0	0	0	0	2	0	0	8	0	0	2	0	0	28	32	0	11	0	0	12	0	0	0	0	0	0	0	0	0	1	1	1	0	0	0	0	5	0	0	2	11	0	1
New.ReferenceOTU17206	0	1	0	0	0	0	0	0	0	0	0	0	0	1	0	0	0	0	0	1	2	0	0	0	0	1	0	0	0	0	0	0	0	0	0	0	0	0	0	0	0	0	0	0	0	0	1	0	0
New.ReferenceOTU24229	0	0	0	0	0	0	0	0	0	0	0	0	0	0	0	0	3	0	0	1	5	0	1	0	0	0	0	0	0	0	0	0	0	0	0	0	0	0	0	0	0	0	0	0	0	0	0	0	0
New.ReferenceOTU15187	0	5	2	0	0	0	0	0	0	0	0	0	0	0	0	0	0	0	0	4	4	0	1	0	0	2	0	0	0	0	0	0	0	0	0	0	1	0	0	0	0	1	0	0	0	1	2	0	0
1112121	0	15	9	0	0	1	0	0	0	0	0	0	0	1	0	0	0	0	0	4	12	0	5	0	1	5	0	0	0	0	0	0	0	0	0	0	1	0	1	0	0	2	4	0	0	1	2	1	0
New.ReferenceOTU11723	0	2	0	0	0	0	0	0	0	0	0	0	0	0	0	0	0	0	0	1	6	0	1	0	0	2	0	0	0	0	0	0	0	0	0	0	0	0	0	0	0	0	1	0	0	0	0	0	0
186319	27	5	1	8	3	19	0	9	5	12	5	18	0	0	0	0	0	6	0	7	17	3	3	14	7	2	19	19	11	8	3	4	2	11	30	26	0	7	2	6	0	2	0	0	0	2	0	2	0
547913	5	4	1	1	2	0	1	0	2	2	0	2	0	13	0	0	5	7	1	0	3	4	1	5	0	0	13	8	3	6	12	2	1	1	4	11	6	3	3	0	1	2	1	0	0	0	4	3	0
343934	0	3	0	1	2	0	0	0	0	0	0	2	0	11	0	0	2	0	0	0	2	0	0	1	0	0	4	3	3	3	3	1	0	3	2	3	2	4	4	3	0	1	0	0	0	1	0	4	2
194417	0	1	0	0	0	0	0	0	0	0	0	0	0	3	0	0	2	0	0	0	2	0	0	0	0	0	1	3	0	2	4	0	0	2	3	2	2	1	2	0	0	3	0	0	0	0	2	2	3
New.ReferenceOTU10645	0	2	0	0	0	0	0	0	0	0	0	1	0	0	0	0	0	1	0	0	3	2	0	0	0	0	1	0	0	0	0	0	0	9	0	7	3	1	2	3	0	0	5	0	0	1	0	0	0
New.ReferenceOTU6688	0	1	0	0	0	0	0	0	0	0	0	0	0	0	0	0	0	0	0	0	0	4	0	0	0	0	0	0	0	0	0	0	0	18	1	10	0	3	3	4	0	2	0	0	0	0	1	2	0
349257	0	0	0	0	0	0	0	0	0	0	0	1	0	0	0	0	0	4	0	1	0	4	0	2	0	0	0	0	0	0	0	0	0	17	1	13	0	1	0	7	0	2	0	0	1	1	1	1	0
New.ReferenceOTU2249	0	1	0	0	0	0	0	0	0	0	0	1	0	0	0	0	0	2	0	0	1	0	0	0	0	0	1	0	0	0	0	0	0	7	0	1	0	1	3	0	0	4	2	0	0	0	0	3	0
New.ReferenceOTU28728	0	0	0	0	0	0	0	0	0	0	0	0	0	0	0	0	0	4	0	2	3	7	0	1	0	0	0	0	0	0	0	0	0	27	3	16	2	4	4	4	0	2	1	0	1	3	3	3	2
305016	0	3	0	0	0	0	0	0	0	0	0	0	0	0	0	3	0	2	0	3	6	14	0	8	0	0	1	0	0	0	0	0	0	57	5	17	8	1	5	21	0	5	2	0	0	0	5	9	1
197649	0	8	0	0	0	0	0	0	0	0	0	0	0	1	0	0	0	11	0	9	9	13	0	7	0	0	3	0	0	0	0	0	0	70	7	47	7	10	16	19	2	18	1	0	1	11	13	12	3
New.ReferenceOTU10362	0	0	0	2	0	0	0	0	0	0	0	0	0	2	0	3	1	0	1	3	4	0	0	0	0	0	0	0	0	0	0	23	0	0	0	0	67	1	0	0	2	0	6	0	1	6	6	80	7
New.ReferenceOTU17857	0	0	0	2	0	0	0	0	0	0	0	0	0	1	0	1	1	2	0	0	4	0	0	0	0	0	0	0	0	0	0	9	0	0	0	0	30	0	0	0	0	0	1	0	2	4	2	21	3
New.ReferenceOTU10221	0	6	0	0	0	0	0	3	0	0	0	0	0	0	0	0	1	1	0	6	1	0	3	0	0	6	1	1	0	1	6	0	1	1	0	3	2	2	1	0	0	2	1	0	0	0	1	1	0
New.ReferenceOTU11449	0	1	0	0	0	0	0	0	1	0	0	0	0	0	0	0	0	0	0	2	1	0	4	0	0	4	0	0	0	1	1	0	1	0	1	0	1	1	0	0	0	1	0	0	0	0	0	1	0
New.ReferenceOTU21279	0	0	0	0	0	0	0	0	0	0	0	0	0	0	0	0	0	0	0	2	3	0	0	0	0	1	2	0	0	0	0	0	0	1	0	2	0	0	0	0	0	2	0	0	0	0	1	0	0
New.ReferenceOTU17607	0	0	0	0	0	0	0	0	0	0	0	0	0	0	0	0	0	0	0	9	0	0	2	0	0	0	0	0	0	0	1	0	0	2	1	0	1	1	0	0	0	0	0	0	0	1	1	0	0
New.ReferenceOTU12181	5	1	2	0	0	3	2	3	6	0	3	3	0	2	0	0	1	0	0	3	0	1	3	3	0	4	0	2	2	1	2	0	0	7	4	7	0	4	0	0	1	0	0	0	0	0	1	1	1
New.ReferenceOTU18486	3	2	1	0	1	3	3	1	1	5	3	0	0	1	0	0	2	0	0	0	3	0	3	0	1	0	1	1	1	0	3	1	0	0	3	3	0	0	0	0	0	6	0	0	0	0	1	2	0
New.ReferenceOTU16429	13	1	1	3	12	6	6	5	4	3	6	3	2	1	0	2	2	0	0	2	4	7	4	8	3	6	10	2	3	1	5	1	4	10	4	3	0	3	4	0	0	1	3	1	0	6	0	0	4
New.ReferenceOTU12046	11	8	2	5	4	13	6	7	5	10	5	5	0	4	1	1	2	1	0	9	5	2	6	3	3	9	7	2	3	2	0	1	0	9	7	5	0	9	6	0	1	4	0	2	0	2	1	0	0
New.CleanUp.ReferenceOTU228631	10	7	4	1	0	5	3	7	2	2	5	3	0	0	0	0	4	0	0	6	5	3	7	2	1	3	7	2	0	0	0	2	0	3	1	2	0	4	1	0	0	4	0	0	0	1	3	0	0
New.ReferenceOTU35559	2	6	1	0	3	0	1	5	0	1	3	2	0	0	0	0	1	0	0	3	1	4	4	3	0	2	2	3	1	1	0	1	2	1	0	1	0	0	2	0	1	1	0	0	0	0	1	1	0
190241	5	2	1	1	1	2	0	1	0	2	2	1	0	0	0	0	0	0	0	0	3	0	1	0	2	2	3	6	1	4	1	1	1	8	1	1	0	0	1	0	1	2	0	1	0	1	0	0	0
New.ReferenceOTU12990	4	0	1	0	3	0	4	2	1	0	0	0	0	0	0	0	0	0	0	4	1	0	5	0	0	1	1	0	0	0	2	0	0	0	0	1	0	0	0	0	0	0	0	0	0	0	0	0	0
New.ReferenceOTU29996	11	2	3	1	9	0	10	0	1	6	0	0	0	8	0	0	1	3	0	11	1	0	6	1	1	3	0	0	0	0	3	0	0	1	6	1	1	2	3	0	0	0	1	0	0	0	2	0	0
New.ReferenceOTU10254	55	10	14	9	14	2	50	7	3	5	1	13	0	19	0	0	11	1	0	42	12	4	28	4	5	30	7	3	1	10	7	7	0	2	3	4	3	3	0	1	0	4	0	0	0	2	2	1	0
New.CleanUp.ReferenceOTU250223	6	2	0	0	0	0	2	0	0	0	0	4	0	1	0	0	6	0	0	5	1	0	3	1	0	4	1	0	0	0	1	0	0	0	1	0	2	0	1	0	0	0	0	0	0	0	0	0	0
New.ReferenceOTU12755	7	0	7	2	1	1	5	0	0	2	2	0	0	1	0	0	3	2	0	3	4	1	12	0	4	13	0	5	1	2	0	0	5	1	0	0	0	1	0	3	0	2	0	0	2	0	0	0	0
2182669	9	1	4	1	1	1	6	0	0	3	0	1	0	0	0	0	0	0	0	3	1	1	3	0	1	2	0	0	1	0	2	0	2	0	1	2	0	0	0	1	0	1	0	0	0	0	1	0	0
157693	242	30	78	58	107	45	241	25	53	39	42	14	0	93	2	5	41	10	0	101	46	126	99	155	39	120	29	25	20	49	61	54	55	37	42	38	11	25	27	44	0	29	6	0	4	19	11	14	25
New.ReferenceOTU13998	33	4	16	12	14	8	42	5	12	3	10	2	0	20	2	2	9	3	0	16	8	25	23	35	8	26	0	2	3	15	6	6	12	4	4	9	4	1	7	8	0	5	0	0	1	3	0	7	6
157957	463	63	130	103	201	90	559	48	99	90	80	39	0	253	6	9	66	30	0	218	94	355	240	338	63	281	52	58	55	92	139	117	157	94	115	64	23	55	57	72	1	42	17	10	7	34	17	29	40
New.ReferenceOTU11820	6	0	3	0	0	1	7	0	0	0	0	0	0	0	0	0	0	0	0	2	0	0	0	0	1	0	0	0	0	0	2	1	1	0	0	0	1	1	0	0	0	0	0	0	0	0	0	1	3
New.ReferenceOTU19595	5	0	0	0	7	0	3	2	1	0	0	2	0	2	0	0	0	0	0	1	0	0	1	3	1	5	3	0	0	1	2	3	0	0	0	0	1	0	0	0	0	0	0	0	0	1	0	0	0
New.ReferenceOTU29102	2	0	3	1	2	1	2	1	2	0	2	0	0	0	0	0	0	0	0	1	0	0	5	0	0	13	0	0	0	0	0	1	2	0	0	0	0	0	0	0	0	0	0	0	1	1	0	0	0
New.ReferenceOTU17816	14	4	11	5	12	2	23	4	9	10	5	3	0	17	0	2	5	2	0	7	8	17	12	19	3	19	5	3	1	5	8	10	11	4	4	1	2	3	1	1	0	4	2	0	1	2	0	2	1
3409355	13	0	2	3	2	2	10	0	1	0	0	0	0	6	0	0	3	0	0	12	0	4	9	6	2	4	0	1	0	2	6	3	0	0	1	0	1	1	0	0	0	1	1	0	1	0	0	1	2
New.ReferenceOTU18308	8	2	1	2	0	0	3	1	0	0	0	1	0	1	0	0	0	0	0	8	0	0	0	0	0	7	0	4	0	4	2	0	2	0	0	0	0	2	0	0	0	0	0	0	0	0	0	1	0
New.ReferenceOTU10822	25	1	5	5	3	0	22	3	0	7	1	0	0	10	0	0	7	0	0	21	2	0	6	1	0	13	1	3	0	2	0	2	5	0	1	0	0	1	0	2	0	2	1	0	0	0	0	2	1
New.ReferenceOTU11999	8	2	1	0	3	0	5	0	0	1	0	3	0	1	0	0	0	1	0	6	1	1	0	1	0	2	1	0	0	0	1	2	0	0	0	0	0	0	0	0	0	0	0	0	0	0	0	0	0
New.ReferenceOTU11174	204	24	61	44	98	47	295	31	34	43	42	9	0	98	3	5	32	11	0	126	38	116	133	143	44	173	16	18	17	42	49	56	65	26	48	23	3	18	36	56	3	24	8	6	1	17	6	13	14
New.ReferenceOTU1013	10	0	1	1	1	1	3	0	2	0	2	0	0	1	0	0	1	0	0	5	2	0	1	3	1	1	1	0	0	1	0	2	0	2	0	1	0	2	0	0	0	2	0	0	0	0	1	1	0
349862	0	2	0	3	2	0	4	1	2	0	2	0	0	2	0	0	0	1	0	3	1	7	3	1	0	2	0	0	0	1	0	0	0	0	2	0	0	2	0	1	0	0	0	0	0	0	0	0	0
New.ReferenceOTU12014	9	0	2	2	0	0	8	2	0	0	0	0	0	0	0	0	1	0	0	5	0	0	9	0	0	3	0	3	1	0	0	2	0	0	1	0	2	0	0	2	0	0	0	0	0	0	0	0	0
New.ReferenceOTU13105	10	1	9	1	4	3	13	2	5	5	2	0	0	7	0	0	2	2	0	8	4	6	6	2	0	4	0	1	0	1	11	9	6	3	6	0	1	2	1	1	0	1	0	1	0	0	0	0	0
New.ReferenceOTU10420	2	5	0	0	0	0	1	0	0	0	1	2	0	0	0	1	0	0	0	6	3	0	3	0	0	1	2	2	1	4	0	0	5	1	0	0	2	1	0	1	0	4	0	0	0	3	0	3	0
New.ReferenceOTU12823	0	3	0	0	2	0	1	0	0	0	0	0	0	0	0	0	2	0	0	3	1	0	0	0	0	0	0	0	1	2	0	0	0	0	0	0	0	0	0	0	0	0	2	0	0	0	0	0	0
New.ReferenceOTU14415	0	3	0	0	0	0	0	0	0	0	0	0	0	2	0	0	1	0	0	3	2	0	0	0	0	2	0	1	0	0	0	1	0	0	0	0	0	0	0	0	0	0	1	0	0	0	1	0	0
New.ReferenceOTU12078	2	2	13	1	1	5	1	3	4	0	4	1	0	5	0	0	0	0	0	4	3	0	8	0	8	4	0	6	1	3	5	11	2	3	5	1	1	2	3	3	0	0	0	0	2	0	0	4	1
New.ReferenceOTU10565	4	9	16	3	0	6	1	9	2	3	7	0	0	3	0	0	4	4	0	3	7	3	6	0	14	24	1	0	2	8	4	13	3	0	5	3	4	1	2	0	0	1	2	0	1	3	3	8	0
355344	14	15	34	12	11	33	17	26	8	13	23	1	1	6	1	0	2	4	0	9	17	10	42	6	37	36	4	18	13	22	21	43	12	6	19	3	5	15	4	7	0	8	3	0	3	0	6	7	2
New.ReferenceOTU11369	1	5	10	1	1	5	1	1	0	1	2	2	0	1	0	0	1	0	0	0	0	0	2	0	7	5	0	1	1	1	6	5	2	0	0	0	0	1	3	2	0	2	0	0	0	4	0	3	0
New.ReferenceOTU13453	3	1	0	3	1	1	1	1	2	0	3	1	0	4	0	0	0	0	0	0	1	0	4	0	2	6	0	1	1	1	1	6	0	0	0	0	3	0	5	0	0	0	1	0	0	0	2	2	0
323862	7	15	22	2	6	12	5	10	4	1	4	1	0	6	1	0	2	1	0	10	11	2	8	3	7	22	2	8	5	6	8	17	5	2	12	7	7	5	11	1	1	2	4	1	2	3	4	7	0
New.CleanUp.ReferenceOTU42634	2	5	1	1	0	9	0	2	0	0	0	0	0	1	0	0	1	0	0	1	1	0	7	0	2	3	3	0	0	2	0	6	0	0	0	1	2	3	2	0	0	0	1	0	0	0	0	2	0
New.CleanUp.ReferenceOTU116755	0	0	7	1	0	5	0	0	0	4	2	0	0	0	0	0	0	0	0	2	2	0	6	0	7	10	0	0	0	2	1	12	0	2	2	0	0	0	2	0	0	1	0	0	0	0	0	0	0
New.ReferenceOTU10198	11	5	19	5	1	8	0	17	2	0	0	0	0	3	0	0	0	1	0	7	2	0	19	0	15	15	3	3	2	5	7	21	7	6	10	4	4	9	2	0	0	6	2	1	1	3	0	0	2
New.ReferenceOTU1097	17	26	41	6	5	47	7	21	10	3	28	3	1	20	1	0	7	3	0	8	18	2	21	3	46	31	3	6	3	17	18	60	3	4	31	2	20	8	15	5	0	14	8	0	2	7	2	13	0
584137	2	16	26	8	4	40	2	12	6	5	27	3	0	6	0	0	1	3	2	12	19	2	24	0	31	40	1	2	4	7	4	45	7	2	13	2	0	11	13	2	0	5	1	0	2	2	0	0	0
1110135	8	7	5	3	3	1	3	1	3	2	1	0	0	4	0	0	0	2	0	4	2	1	2	2	3	4	2	2	3	4	0	3	3	0	5	3	5	0	0	0	0	1	0	0	0	1	1	2	0
New.ReferenceOTU1264	0	1	0	0	0	0	0	0	0	0	0	0	0	1	1	0	0	2	0	0	2	0	0	0	0	0	0	0	0	2	4	0	0	0	0	0	0	1	0	0	0	0	0	0	0	0	0	0	0
New.ReferenceOTU10438	2	3	1	1	1	1	0	1	0	3	0	0	0	0	0	0	4	0	0	1	4	0	0	0	1	0	1	0	0	1	0	0	2	2	0	1	1	0	0	2	0	1	0	0	0	4	0	1	0
New.ReferenceOTU1080	0	2	1	0	2	2	0	0	1	0	1	1	0	6	0	0	4	6	0	13	13	0	0	2	1	2	3	0	1	1	3	0	0	3	2	8	1	1	1	2	0	0	1	0	0	6	0	1	1
New.ReferenceOTU12603	2	0	0	0	0	1	0	1	1	0	1	2	0	2	0	0	0	0	0	0	0	0	4	0	0	2	2	0	0	0	0	1	1	0	0	1	0	0	0	0	0	0	0	0	0	0	0	0	0
New.ReferenceOTU10212	0	2	0	0	0	0	0	0	0	0	0	0	0	3	1	0	0	0	0	0	8	1	0	0	0	1	1	1	0	0	2	1	0	0	2	0	3	1	0	0	0	0	1	0	0	0	3	3	0
New.ReferenceOTU14648	3	2	0	0	3	4	0	0	2	8	0	3	0	0	0	1	0	3	0	3	2	8	0	11	1	0	4	1	4	0	0	1	3	0	1	2	2	0	0	0	0	0	0	0	1	0	0	1	1
New.ReferenceOTU10108	6	2	3	1	0	0	2	2	0	0	0	1	0	4	0	0	0	0	0	7	0	0	0	0	0	3	1	0	0	1	3	1	0	0	0	0	1	0	1	0	0	0	2	0	0	0	0	0	0
New.ReferenceOTU10379	9	3	0	1	1	0	2	0	0	1	0	3	0	1	0	0	0	1	0	1	0	0	2	1	0	2	0	0	0	0	0	0	0	0	1	0	0	2	0	0	0	0	0	0	0	0	0	0	0
New.ReferenceOTU13739	0	0	0	1	0	2	1	0	0	0	0	1	0	1	0	0	0	0	0	6	3	0	1	1	0	0	2	0	0	0	0	0	1	1	1	4	2	2	0	1	1	1	1	0	2	2	0	0	1
New.ReferenceOTU10729	1	2	0	0	0	0	0	1	0	0	0	6	0	1	0	0	0	0	0	4	6	1	1	0	0	1	0	1	1	2	0	0	0	0	0	2	2	0	0	1	0	0	1	0	2	1	0	2	1
New.CleanUp.ReferenceOTU146787	0	1	1	0	0	0	1	0	1	1	0	3	0	1	1	1	0	3	0	2	7	1	2	1	0	2	3	0	2	0	0	0	0	1	0	1	3	1	3	1	0	3	1	1	2	0	3	2	0
166637	5	19	2	5	2	8	6	8	11	14	32	14	2	18	10	5	11	7	0	33	45	1	11	9	11	21	25	7	5	1	14	1	6	9	12	25	15	6	13	12	4	13	8	2	3	6	6	15	12
New.ReferenceOTU16401	0	3	0	0	0	1	0	0	0	0	0	1	1	3	0	0	1	2	0	1	4	0	2	2	1	0	1	0	0	2	0	0	2	3	1	0	0	0	0	0	0	0	0	0	0	0	0	0	0
New.ReferenceOTU5643	0	1	0	0	0	1	0	0	0	0	2	1	0	0	3	0	0	2	1	1	2	0	0	1	1	0	1	0	0	0	2	0	0	0	1	0	2	1	0	1	0	3	3	0	0	0	2	3	0
New.ReferenceOTU10222	2	2	1	1	0	2	0	0	3	0	4	0	0	3	2	0	3	1	0	3	3	0	5	1	0	3	5	0	0	1	1	0	0	2	1	1	2	0	1	0	0	0	0	1	1	0	0	0	1
New.ReferenceOTU10009	6	18	5	2	6	6	2	13	6	7	20	8	4	12	9	7	6	7	0	25	38	2	16	5	11	18	17	7	4	5	3	5	3	8	10	12	17	9	7	7	1	7	7	4	4	6	3	15	7
New.ReferenceOTU12598	0	9	0	0	0	0	0	2	0	0	1	0	0	0	0	1	0	20	0	8	4	0	1	0	0	0	0	0	0	0	0	0	0	5	3	13	2	3	5	6	0	1	1	0	0	0	0	7	1
New.ReferenceOTU28889	0	3	0	0	0	0	0	2	0	0	0	0	0	0	0	0	0	18	0	4	2	0	0	0	0	0	0	0	0	0	0	0	0	5	1	7	1	2	1	2	0	2	1	0	0	0	0	2	0
New.CleanUp.ReferenceOTU40346	0	29	0	0	0	3	0	7	0	0	2	0	0	0	0	15	1	97	1	20	17	0	0	0	0	0	0	0	0	0	0	0	0	20	8	67	4	11	17	29	2	22	3	1	1	0	5	9	1
New.ReferenceOTU30868	0	13	0	0	0	0	0	0	0	0	1	0	0	1	0	3	1	38	0	10	13	0	0	0	0	0	0	0	0	0	0	0	0	9	1	11	0	6	6	10	0	4	1	2	1	2	1	1	0
New.ReferenceOTU4204	0	14	0	0	0	1	0	2	0	0	6	0	0	0	0	2	0	40	0	6	5	0	0	0	0	0	0	0	0	0	0	0	0	9	7	29	0	6	16	18	0	4	3	0	0	0	1	0	1
New.ReferenceOTU11168	0	24	0	0	0	0	0	6	0	0	1	0	0	2	0	11	0	79	1	32	17	0	0	0	0	1	0	0	0	0	0	0	0	12	13	71	6	9	12	43	1	19	8	3	0	3	4	4	2
New.ReferenceOTU10131	0	8	0	0	0	4	0	4	0	0	2	0	0	0	0	0	0	10	0	4	3	0	1	0	1	0	0	0	0	0	0	0	0	0	2	6	2	0	0	4	1	1	1	0	0	0	0	1	0
New.ReferenceOTU12184	0	4	1	0	0	0	0	1	0	0	0	1	0	1	0	0	0	0	0	11	5	0	0	0	0	4	0	0	0	0	0	0	0	0	1	0	0	0	4	0	0	2	0	0	0	0	0	0	0
New.ReferenceOTU11823	0	3	1	0	2	1	0	4	2	4	1	1	0	3	0	0	1	3	0	0	1	0	0	1	0	1	1	0	0	0	0	0	1	0	15	1	2	17	8	0	0	12	2	0	0	0	1	1	0
New.ReferenceOTU22239	0	1	2	0	0	0	2	1	0	1	3	0	0	2	0	0	1	3	0	1	0	4	1	0	0	0	1	0	1	0	0	0	0	0	5	1	0	10	3	0	0	1	0	0	0	1	0	0	0
New.CleanUp.ReferenceOTU168199	1	4	0	0	0	0	1	5	0	0	0	0	0	2	0	0	2	0	0	7	5	1	1	1	0	4	2	0	0	0	0	0	0	0	0	0	0	0	2	0	0	4	0	0	0	0	1	0	0
583089	4	49	7	0	0	27	4	14	0	0	7	5	0	8	1	13	2	40	1	39	56	6	21	11	21	13	9	0	3	29	28	0	0	9	0	20	2	13	33	10	3	35	5	7	0	5	1	8	1
549635	0	15	5	0	0	18	0	2	0	0	1	0	0	0	0	0	0	13	0	1	0	0	2	1	8	0	0	0	0	0	0	0	0	6	0	4	0	1	6	4	0	5	0	0	0	0	1	0	0
567715	0	1	3	0	0	7	0	0	0	0	0	0	0	0	0	0	0	5	0	0	1	0	0	1	0	0	0	0	0	0	0	0	0	2	0	2	0	0	2	1	0	3	0	0	0	0	0	0	0
New.ReferenceOTU13580	3	2	2	0	0	0	2	1	1	5	0	2	0	0	0	0	0	0	0	0	0	0	0	0	1	1	2	3	2	0	0	1	0	1	0	0	0	0	0	0	0	0	0	0	0	0	0	0	0
New.ReferenceOTU10030	13	14	12	6	10	8	3	1	3	0	4	3	0	4	3	0	8	2	0	17	15	3	9	0	10	11	15	5	10	7	9	7	13	8	9	9	2	3	4	5	0	2	5	1	0	5	4	3	4
291179	6	16	2	6	6	1	1	1	0	21	0	32	0	0	0	0	3	1	0	4	3	0	3	0	2	6	35	1	0	3	4	2	1	0	0	0	0	1	1	0	0	1	3	0	0	2	0	0	0
New.CleanUp.ReferenceOTU21398	1	12	0	0	1	0	1	0	0	5	0	3	0	0	0	0	2	0	0	0	2	0	3	0	0	0	1	0	1	1	0	0	0	0	0	0	1	0	4	0	0	2	2	0	0	1	0	0	0
New.ReferenceOTU10243	0	1	4	0	0	5	0	0	0	0	0	0	0	0	0	0	0	0	0	2	1	0	0	0	3	2	0	16	5	7	16	0	0	1	1	0	0	0	1	0	0	3	0	0	0	0	1	0	0
362539	5	0	4	5	10	0	13	2	3	11	2	14	0	0	0	0	2	0	0	0	0	2	4	3	1	12	17	9	15	4	15	13	7	0	0	0	0	0	0	0	0	0	0	0	0	0	0	0	0
New.ReferenceOTU1	7	15	15	4	14	18	23	4	10	8	4	14	2	45	0	0	16	6	0	55	31	7	5	4	7	6	12	9	25	10	8	6	7	13	13	22	11	5	11	10	0	14	12	2	0	9	11	8	3
New.ReferenceOTU10408	2	4	3	0	10	2	5	0	2	9	1	3	0	3	0	0	1	1	1	8	1	1	0	0	1	2	5	2	6	7	3	0	5	3	2	5	4	5	4	1	0	2	2	2	0	1	3	1	1
New.ReferenceOTU1031	5	2	0	0	4	3	3	3	1	0	1	3	0	5	0	0	2	0	0	2	5	2	2	2	2	5	4	2	0	3	0	0	1	0	2	0	0	1	2	3	0	5	2	1	0	4	1	1	1
157470	16	16	16	1	24	16	22	5	4	4	2	15	0	39	1	5	10	12	0	41	26	10	2	4	14	9	12	35	29	17	27	11	13	10	9	17	18	5	22	10	1	19	15	2	1	5	20	12	3
New.ReferenceOTU11208	0	0	1	0	3	3	1	0	0	1	0	0	0	4	0	0	0	1	0	5	2	1	5	0	1	1	3	4	2	2	0	0	0	2	1	3	0	0	2	1	0	1	0	1	0	1	0	0	0
New.ReferenceOTU12382	0	2	2	0	0	0	0	0	1	0	1	4	0	1	0	0	1	1	0	3	4	0	0	0	0	1	2	0	0	1	0	0	0	1	0	0	0	0	0	0	0	1	1	0	0	0	0	1	0
New.ReferenceOTU10414	2	5	6	3	2	2	2	0	2	0	2	4	0	17	0	0	2	5	0	9	2	3	4	1	5	1	2	6	5	5	0	2	1	3	1	4	2	2	2	4	0	2	0	0	0	0	4	1	1
New.ReferenceOTU10905	1	1	0	0	0	0	0	0	0	0	0	1	0	2	0	0	2	0	0	1	5	0	0	0	0	0	0	2	1	1	0	0	0	0	0	0	1	0	0	0	0	1	0	0	0	0	1	1	0
New.ReferenceOTU12364	1	0	0	0	1	1	0	0	0	0	0	0	0	2	0	0	0	0	0	5	2	0	1	0	0	0	1	0	2	0	3	0	0	1	1	0	1	0	0	2	0	0	0	0	0	2	0	3	1
573110	12	5	0	0	15	1	5	1	2	8	0	5	0	7	0	0	1	2	0	11	0	3	1	0	0	2	2	13	9	6	14	1	3	2	1	2	2	4	1	6	0	3	0	1	0	1	8	3	2
New.ReferenceOTU10020	16	11	5	2	11	16	15	0	10	9	8	12	0	19	0	0	10	2	0	38	17	2	6	3	7	14	16	17	14	8	13	5	3	5	4	4	5	3	7	6	0	5	5	1	0	4	13	8	2
New.ReferenceOTU11487	1	0	1	1	5	2	1	1	3	0	0	0	0	3	0	0	1	1	0	8	7	0	1	0	1	1	1	0	4	1	2	1	0	2	1	1	0	1	0	0	0	1	0	0	0	2	0	0	0
New.ReferenceOTU11753	1	2	1	0	1	1	1	1	1	2	1	4	0	1	0	0	2	1	0	8	4	0	0	0	1	0	2	2	0	2	7	0	0	0	1	2	0	0	1	0	0	2	0	0	0	0	1	0	0
New.CleanUp.ReferenceOTU180315	6	0	2	0	0	1	1	0	1	0	0	2	0	3	0	0	0	0	0	10	2	1	0	1	0	4	2	1	1	1	0	1	0	2	0	3	0	0	0	3	0	1	0	0	0	1	2	2	0
New.ReferenceOTU10663	2	2	0	1	0	2	1	0	0	2	0	0	0	1	0	0	3	0	0	2	0	0	0	1	2	3	2	0	0	0	1	0	0	1	0	0	1	0	0	0	0	1	1	0	0	1	0	0	1
569210	14	6	9	2	2	10	11	4	2	0	1	17	0	22	1	3	15	1	0	36	19	3	3	1	14	8	14	1	2	1	0	5	5	6	7	4	3	3	1	0	0	4	2	2	0	8	8	4	2
537661	13	13	11	1	28	10	18	5	5	5	1	3	0	26	0	1	6	7	0	30	13	10	1	6	12	10	10	20	19	22	36	10	8	11	10	11	10	11	10	9	0	15	8	0	2	1	19	7	4
293975	12	10	10	1	3	14	12	5	3	3	5	8	0	23	0	1	4	4	0	39	24	3	2	6	14	13	12	6	10	3	7	7	4	3	10	10	1	5	3	3	0	7	7	1	0	6	8	11	3
New.ReferenceOTU10077	5	2	3	1	3	0	4	0	0	1	0	1	0	1	0	0	0	0	0	1	0	0	0	0	0	1	3	0	1	0	2	1	0	0	0	1	0	0	0	0	0	1	0	0	0	0	0	0	1
New.ReferenceOTU14787	5	2	0	0	0	0	2	1	0	0	2	0	0	6	0	0	2	0	0	4	4	0	1	0	0	2	0	0	0	0	0	0	0	0	7	3	2	5	0	0	0	1	1	0	0	0	0	5	1
New.ReferenceOTU28418	0	0	1	0	0	3	1	0	0	0	1	2	0	1	0	0	0	0	0	1	0	2	1	4	1	0	0	1	0	1	0	4	1	1	1	3	0	0	0	0	0	0	0	0	0	0	0	2	0
New.CleanUp.ReferenceOTU41758	1	1	1	0	2	1	0	5	1	5	2	1	0	1	0	0	0	0	0	0	1	7	1	7	0	2	6	3	0	1	2	3	0	1	3	3	2	4	2	2	0	7	1	0	0	0	2	0	0
130214	3	3	3	2	5	5	0	9	3	6	5	12	0	3	1	0	1	1	0	0	4	21	3	13	7	2	3	2	1	2	5	9	3	11	3	12	1	1	3	1	0	0	1	0	0	5	1	2	3
New.ReferenceOTU23450	0	0	1	1	2	2	0	4	4	4	2	7	0	3	0	2	1	3	0	0	0	4	0	4	0	0	2	2	2	1	0	3	0	2	2	2	0	1	0	1	0	0	0	0	0	0	2	0	1
New.ReferenceOTU10985	0	3	7	0	9	3	0	1	0	3	1	8	0	29	0	0	9	0	0	4	9	3	0	3	2	0	2	2	2	3	1	4	3	0	1	0	1	1	5	0	0	1	10	0	1	1	9	1	0
157842	0	1	4	0	10	2	1	0	1	2	0	3	0	7	0	1	4	0	0	3	12	3	0	0	2	0	7	0	0	4	15	0	3	0	2	0	1	1	4	0	0	1	3	0	0	0	2	1	0
New.CleanUp.ReferenceOTU255144	0	1	4	0	0	3	0	1	2	0	0	0	0	1	0	0	0	0	0	1	1	0	2	0	6	4	1	0	0	4	2	2	1	0	1	0	0	0	2	0	0	0	0	0	0	0	0	0	0
New.CleanUp.ReferenceOTU307782	4	9	4	2	3	2	2	0	4	4	0	3	0	6	0	0	6	3	0	7	4	3	6	3	6	11	3	0	3	6	4	2	7	3	4	2	3	2	7	3	0	7	4	0	1	2	3	3	3
361108	4	8	0	0	0	0	5	2	1	3	1	3	0	2	0	0	3	0	0	5	16	0	8	1	0	6	6	3	1	3	8	2	0	1	0	2	1	0	0	0	0	0	5	1	0	0	4	2	0
4379646	1	1	0	0	0	0	0	0	0	0	1	1	0	1	0	0	0	0	0	0	2	0	0	1	0	2	0	0	1	1	3	2	1	0	2	0	0	4	3	2	0	2	0	0	0	0	1	0	0
New.ReferenceOTU10139	3	1	1	0	0	1	1	2	1	0	0	1	0	1	0	0	0	0	0	5	3	0	0	0	0	1	1	1	1	0	0	0	1	1	1	0	1	0	3	0	0	1	2	0	0	0	0	1	0
New.ReferenceOTU11162	1	12	1	0	3	3	2	1	2	3	2	2	0	1	0	0	2	0	1	7	17	2	2	1	4	7	3	3	2	0	6	13	2	0	12	4	1	4	3	0	1	5	1	1	1	4	4	3	4
New.ReferenceOTU13446	2	3	2	1	2	0	1	1	2	0	2	3	0	3	0	1	1	4	0	5	10	3	2	0	0	3	1	4	3	1	4	5	3	5	1	3	0	2	2	0	0	2	1	0	0	2	0	1	1
New.ReferenceOTU27670	1	1	2	3	0	3	4	0	0	0	3	0	0	1	0	0	0	0	0	0	1	0	2	3	1	3	1	2	0	0	0	0	8	0	0	0	0	1	0	0	0	0	1	0	0	1	1	0	0
331150	22	29	34	18	32	39	35	7	12	22	19	15	0	44	4	0	10	7	0	41	51	14	29	14	28	37	32	21	25	29	51	31	35	21	30	30	9	11	19	10	0	14	18	0	0	41	23	11	16
New.ReferenceOTU10544	1	1	1	0	0	0	3	0	0	0	0	0	0	1	0	0	0	0	0	8	0	0	1	0	0	3	0	0	0	0	0	0	0	0	0	0	0	1	0	1	0	0	0	0	0	1	0	0	0
New.ReferenceOTU11985	0	3	0	1	0	0	0	1	1	2	0	0	0	1	0	0	1	0	0	0	1	0	1	0	1	1	0	0	0	0	0	1	0	0	0	3	0	3	1	1	0	1	0	0	0	0	0	0	2
New.ReferenceOTU10072	1	1	1	0	0	2	1	0	2	0	1	1	0	0	0	0	0	0	0	4	1	0	0	0	1	0	1	1	1	1	2	0	0	1	2	1	0	0	2	0	0	2	0	0	2	4	0	4	0
554303	0	5	3	0	0	1	1	0	0	0	0	0	0	3	0	0	0	0	0	1	4	2	0	1	1	0	0	0	0	1	6	2	0	0	0	0	2	0	0	0	0	1	1	0	0	0	2	2	0
New.ReferenceOTU1508	0	2	0	0	0	2	2	1	1	0	2	2	0	1	0	2	0	1	0	2	1	0	1	0	1	0	1	0	0	0	1	1	0	0	0	1	0	0	0	1	0	0	1	0	0	0	0	0	0
564806	17	24	16	6	18	20	20	8	12	11	2	6	0	13	2	2	6	4	0	31	34	3	16	6	9	36	9	14	14	10	24	13	16	14	22	9	10	4	12	10	4	20	3	0	1	16	13	4	17
New.ReferenceOTU11204	3	3	3	3	7	6	5	2	3	0	1	3	0	3	0	0	3	1	0	8	8	2	1	1	1	9	5	4	0	0	4	7	6	0	3	5	0	3	3	3	0	10	1	0	1	3	0	3	1
New.ReferenceOTU11086	5	5	1	1	2	0	0	0	8	0	1	1	0	1	0	0	2	0	0	10	5	0	2	3	5	1	3	0	0	3	2	1	4	0	3	3	0	0	4	0	0	1	1	0	0	5	1	0	1
New.ReferenceOTU10111	12	15	21	2	11	12	10	6	8	4	4	10	0	8	0	1	10	5	0	33	36	5	8	4	15	30	9	13	17	6	21	17	23	7	7	11	1	8	10	1	1	10	8	2	2	20	9	4	8
340600	8	5	6	2	5	8	9	6	11	3	3	5	0	3	0	1	4	0	0	21	7	3	5	4	9	12	13	9	7	6	6	9	4	11	7	7	1	4	13	2	0	6	4	0	2	10	1	0	2
New.CleanUp.ReferenceOTU136235	3	2	7	5	7	7	5	1	6	5	1	3	0	9	0	0	5	1	1	3	0	2	2	4	8	2	2	6	3	3	4	9	3	1	3	1	2	0	0	0	0	2	6	0	0	3	7	7	0
New.ReferenceOTU10216	12	3	26	16	12	21	2	3	11	19	2	23	0	22	0	0	7	2	0	4	3	3	4	3	16	5	11	20	11	7	9	13	10	6	5	4	11	5	4	1	0	1	9	0	0	7	4	10	7
New.ReferenceOTU11495	0	4	7	0	0	1	0	0	0	0	0	0	0	0	0	0	0	1	0	0	0	0	9	0	0	11	0	0	0	0	0	0	0	0	0	0	3	0	4	0	0	2	0	0	0	0	7	4	0
New.ReferenceOTU10538	13	2	9	3	7	12	1	0	5	8	2	8	0	14	0	0	5	0	0	9	2	2	4	2	12	7	4	9	4	4	3	8	5	5	2	4	7	1	2	1	0	3	5	1	0	5	3	6	2
New.ReferenceOTU11927	4	0	13	2	8	8	1	0	2	14	1	3	0	15	0	0	7	0	0	6	2	0	2	4	9	2	7	4	6	2	9	10	3	2	4	2	1	2	0	0	0	1	4	0	0	2	2	7	4
New.CleanUp.ReferenceOTU202325	3	0	11	2	5	5	4	2	1	3	1	5	0	7	0	0	2	0	0	1	8	3	0	3	8	1	1	1	2	2	5	3	4	4	0	3	3	0	0	1	0	0	4	0	0	1	1	1	0
New.ReferenceOTU15164	0	2	7	2	5	7	6	0	2	2	1	6	0	6	0	0	1	0	0	4	1	5	0	0	4	0	0	2	2	6	2	4	4	0	1	1	2	1	0	0	0	0	1	0	0	0	4	0	1
New.ReferenceOTU10520	15	6	9	4	8	5	2	0	3	6	2	3	0	14	0	0	1	4	0	2	9	2	2	1	13	6	5	5	3	9	7	10	3	0	3	0	1	1	3	4	0	2	2	0	0	5	13	2	5
New.CleanUp.ReferenceOTU85014	6	3	6	4	4	18	2	2	5	11	2	4	0	20	0	0	11	1	0	2	3	5	5	1	6	5	9	6	6	12	8	5	5	2	3	0	5	0	3	4	0	0	2	0	0	0	8	8	0
New.ReferenceOTU10055	0	9	2	0	0	0	5	2	1	4	2	5	0	1	0	0	1	3	0	5	2	0	4	0	0	0	5	1	2	0	1	0	1	0	3	1	0	1	2	0	0	2	0	0	0	0	1	0	1
New.ReferenceOTU16059	0	1	0	8	0	0	0	0	2	2	0	0	0	0	0	0	0	1	0	0	1	0	0	0	0	0	1	6	7	6	4	3	0	0	0	0	1	0	0	0	0	0	0	0	1	0	0	1	0
New.CleanUp.ReferenceOTU92422	9	0	4	18	14	12	5	7	20	28	3	21	0	0	0	0	1	0	0	0	3	12	5	17	3	3	45	7	1	1	6	3	4	0	3	1	0	3	3	0	0	1	5	0	0	0	6	0	0
New.ReferenceOTU10650	8	0	11	14	27	19	1	11	20	72	11	71	0	5	1	0	4	2	0	0	4	8	5	12	5	1	69	13	16	7	13	6	19	0	1	1	1	1	1	0	1	0	15	0	1	0	22	1	2
New.ReferenceOTU11863	6	0	1	4	4	5	1	7	6	27	6	34	0	4	0	0	1	1	0	1	0	5	5	7	1	3	26	9	6	5	1	1	6	0	0	0	1	1	0	0	0	0	1	0	0	0	12	0	0
New.ReferenceOTU11943	4	0	0	3	1	5	0	1	3	7	1	15	0	0	0	0	1	0	0	0	0	3	0	6	1	3	12	2	0	0	1	2	2	0	0	1	0	0	0	0	0	0	3	0	0	0	4	0	0
New.ReferenceOTU1067	5	4	6	7	10	11	2	1	6	22	3	31	0	2	0	0	0	0	0	1	2	5	6	3	6	1	36	12	5	6	5	10	7	0	1	0	0	0	0	0	0	0	11	0	0	0	2	0	0
New.ReferenceOTU10005	46	6	35	72	93	65	11	43	82	261	45	311	0	24	3	0	19	1	1	4	15	28	33	67	51	18	283	41	52	29	27	34	45	1	10	1	5	7	9	0	0	1	61	0	1	0	58	5	0
New.ReferenceOTU10390	3	0	2	2	3	4	2	2	6	16	1	21	0	4	0	0	1	0	0	0	0	5	7	3	1	2	9	3	5	6	3	2	4	0	0	0	0	3	0	0	0	0	5	0	0	0	2	0	0
New.ReferenceOTU13850	1	0	0	1	4	3	0	1	0	6	4	9	0	3	0	0	0	0	0	0	0	5	2	3	3	0	12	1	1	1	6	2	2	0	0	0	0	0	0	0	0	0	2	0	0	0	0	0	0
New.ReferenceOTU11140	7	1	7	8	13	13	0	7	6	60	5	71	0	4	0	0	3	0	0	3	3	11	6	20	11	2	53	3	12	5	6	7	16	0	1	0	1	1	0	2	0	0	12	0	2	0	14	1	0
New.ReferenceOTU12180	4	1	1	0	1	0	4	0	1	0	0	2	0	7	0	0	1	0	0	11	0	0	3	0	0	3	1	0	0	1	0	0	0	0	1	1	0	0	0	1	0	0	1	0	0	1	0	1	0
548503	1	19	3	1	1	14	4	12	1	1	1	0	1	16	0	2	6	32	0	33	19	1	37	0	4	15	1	0	0	6	2	2	0	6	5	14	7	4	18	15	0	8	1	0	1	2	4	21	0
New.ReferenceOTU1253	0	2	0	0	0	0	0	0	0	0	0	0	1	3	0	1	0	3	0	9	4	0	0	0	0	0	0	0	0	0	0	0	0	4	1	5	1	0	2	7	1	0	1	0	0	1	0	5	0
New.ReferenceOTU11458	2	1	6	3	1	5	0	3	0	0	1	1	0	1	0	0	0	0	0	1	0	0	1	0	1	1	0	1	1	0	4	3	1	0	0	1	1	0	2	0	0	0	1	0	0	0	0	3	2
New.ReferenceOTU28202	1	1	2	0	0	4	0	1	0	1	2	1	0	0	2	0	0	0	0	0	2	0	1	1	6	4	0	0	0	0	0	7	0	0	2	1	1	4	0	0	1	0	1	0	0	0	0	0	0
New.ReferenceOTU12543	4	2	2	1	0	0	3	0	1	0	0	0	0	2	0	0	0	0	0	3	1	0	4	0	1	3	0	0	0	1	0	0	1	0	1	0	0	1	0	0	0	0	0	0	0	0	1	1	0
New.ReferenceOTU20839	3	1	1	0	1	3	7	1	1	1	0	0	0	0	0	0	2	0	0	2	1	2	4	1	0	5	1	0	0	1	2	1	4	1	4	0	1	0	1	1	0	2	2	0	0	0	0	0	0
New.ReferenceOTU13838	3	5	3	2	2	14	0	8	1	0	1	0	0	3	0	0	1	0	0	1	0	0	6	2	6	9	1	1	1	2	6	6	1	3	3	0	4	4	2	0	0	2	0	0	0	0	1	4	0
New.CleanUp.ReferenceOTU254893	5	15	26	4	1	20	3	15	3	8	5	1	0	15	1	0	3	0	0	10	9	0	11	1	17	23	2	4	4	14	3	22	6	1	11	3	16	6	11	1	0	2	3	0	2	3	5	10	0
New.ReferenceOTU10115	13	54	65	22	7	99	10	37	13	4	23	11	0	29	2	0	13	3	0	21	19	7	58	4	65	63	12	19	14	33	41	94	21	6	38	6	37	22	19	9	1	12	9	2	3	8	7	39	6
New.ReferenceOTU1115	1	7	0	2	6	5	1	0	1	1	1	1	0	12	0	1	2	0	0	12	8	2	0	0	1	0	1	6	3	5	10	13	5	0	0	0	9	0	0	0	0	0	2	3	0	1	10	12	0
316728	11	11	4	10	14	0	5	1	2	2	0	2	0	12	1	6	2	1	0	34	19	6	0	6	3	0	5	6	6	10	6	22	4	0	0	1	15	0	1	0	0	2	4	1	2	2	6	14	0
364736	6	10	2	11	7	3	9	1	8	0	0	1	0	14	1	0	2	0	0	36	9	4	0	4	1	0	6	3	2	12	5	19	5	0	3	0	10	6	4	5	0	0	10	2	2	5	5	16	2
New.ReferenceOTU18219	5	24	1	6	14	7	1	1	4	2	0	3	0	14	0	2	3	0	0	23	14	3	1	5	1	0	6	11	6	12	21	20	4	0	0	0	18	1	2	1	0	2	9	0	0	2	13	28	1
New.ReferenceOTU18416	0	1	0	0	0	0	0	0	0	0	0	0	0	2	0	0	1	0	0	4	1	0	0	0	0	0	0	0	0	1	0	5	1	0	0	0	4	0	0	0	0	0	1	0	0	0	0	1	0
New.ReferenceOTU12682	2	2	1	1	2	0	1	0	1	0	0	0	0	2	0	0	0	0	0	4	6	0	0	1	0	0	0	0	2	2	1	4	0	0	0	0	8	0	0	0	0	0	3	0	0	0	2	7	0
New.ReferenceOTU13320	3	2	0	6	6	4	2	0	3	4	0	1	0	7	0	1	2	0	0	19	10	0	0	2	1	0	5	5	2	7	15	15	4	0	0	0	10	0	0	0	0	0	4	0	0	0	5	6	0
New.ReferenceOTU11826	22	53	6	47	57	23	20	3	27	9	4	28	2	80	0	4	20	0	1	128	119	9	0	12	13	0	36	41	31	41	91	110	27	0	2	0	69	2	6	2	5	4	43	7	0	7	50	86	2
New.ReferenceOTU15485	2	5	2	7	10	3	6	0	2	6	0	6	0	19	0	0	0	0	0	20	19	1	0	4	2	0	5	4	10	8	9	20	5	1	0	0	10	0	1	0	0	0	5	0	0	0	7	9	0
New.ReferenceOTU13607	2	6	1	2	0	0	0	0	3	3	0	0	0	1	0	0	0	0	0	8	3	0	0	0	0	0	1	0	2	0	3	1	0	0	0	0	4	0	0	0	0	0	2	0	0	0	0	4	0
New.ReferenceOTU31217	2	7	0	2	0	0	2	0	0	0	0	0	0	0	0	0	1	0	0	7	3	0	0	0	0	0	0	0	1	0	0	2	0	0	2	0	1	2	0	1	0	0	0	0	0	0	0	1	1
New.ReferenceOTU12222	1	1	0	1	0	0	1	0	0	0	0	0	0	0	0	0	0	0	0	1	0	1	0	0	0	0	0	0	0	0	0	1	0	0	2	0	1	1	0	0	0	2	0	0	0	0	0	3	0
New.ReferenceOTU20860	1	3	0	1	0	0	2	0	0	0	0	0	0	0	0	0	0	0	0	5	2	0	0	1	0	0	0	0	0	0	2	4	0	0	3	0	3	2	1	1	0	0	0	0	1	0	0	2	0
New.ReferenceOTU19542	0	2	0	1	0	0	4	0	0	0	0	0	0	0	0	0	0	0	0	2	1	0	0	0	0	0	0	0	0	0	0	0	0	0	0	0	1	0	0	0	0	1	0	0	0	1	0	0	0
New.ReferenceOTU21007	0	1	0	1	7	2	2	0	0	1	0	0	0	0	0	0	0	0	0	8	3	0	0	2	1	0	2	1	4	5	3	8	0	0	1	0	8	1	0	0	0	0	2	0	0	0	5	14	0
New.ReferenceOTU13863	2	3	0	2	0	0	5	0	0	0	0	0	0	0	0	0	0	0	0	9	5	3	0	0	0	0	0	0	0	0	0	0	0	0	1	0	0	1	8	0	0	2	0	0	0	2	0	2	0
New.ReferenceOTU10944	0	0	1	0	0	0	3	2	0	0	1	0	0	2	0	0	0	0	0	1	2	0	1	0	1	1	1	2	0	0	0	2	0	0	1	0	1	1	0	1	0	0	0	0	1	0	0	0	0
New.ReferenceOTU1008	17	32	55	13	5	60	3	22	6	2	36	2	0	36	0	0	11	5	0	12	15	5	17	3	47	43	6	10	8	17	31	78	3	8	25	4	24	18	10	1	2	8	8	0	2	7	9	50	2
New.ReferenceOTU10145	1	0	0	0	1	0	0	0	0	0	0	0	0	0	0	0	0	0	0	6	2	0	0	1	0	0	0	0	0	0	0	1	0	0	0	0	0	0	1	0	0	0	0	0	0	0	0	1	0
New.ReferenceOTU2733	0	1	0	0	2	0	0	0	0	0	0	0	0	0	0	0	0	0	0	8	1	0	0	0	0	0	0	1	0	1	0	1	0	0	0	0	2	0	0	0	0	0	1	0	0	0	0	1	0
New.ReferenceOTU14128	11	25	0	17	6	1	22	0	2	0	0	5	0	6	1	1	2	2	0	46	29	6	0	13	0	0	1	1	0	6	7	23	4	0	12	3	9	7	8	2	0	5	1	1	1	18	3	24	8
New.ReferenceOTU16534	0	2	1	0	1	0	2	0	0	4	0	0	0	1	0	0	0	0	0	2	5	0	0	0	0	0	1	0	0	0	2	1	0	0	0	0	0	0	2	0	0	0	0	0	0	0	1	0	0
New.ReferenceOTU17951	6	8	1	0	2	0	1	0	1	1	0	0	0	3	0	1	1	0	0	32	9	0	0	0	0	0	1	2	1	4	0	3	1	0	1	0	5	0	0	0	0	1	4	0	0	0	1	5	0
New.ReferenceOTU18294	6	7	0	3	2	0	4	0	0	0	0	0	0	0	0	0	0	0	0	26	5	2	0	1	0	0	1	1	0	1	1	3	0	0	1	0	5	2	0	0	1	1	1	0	0	0	1	6	0
New.ReferenceOTU16186	1	0	0	0	0	0	3	0	0	0	0	0	0	1	0	0	0	0	0	6	3	0	0	0	0	0	0	1	1	0	4	1	0	0	0	0	5	0	0	0	0	0	0	0	1	0	2	0	0
New.ReferenceOTU11061	9	8	0	8	7	0	13	0	3	3	0	2	0	9	3	0	4	0	0	34	23	1	0	4	0	0	4	2	3	3	12	17	3	0	6	2	12	5	2	2	0	1	4	4	3	4	2	8	2
New.ReferenceOTU10244	15	15	1	11	8	0	39	0	4	1	2	0	0	7	4	1	1	1	0	66	26	5	0	18	0	0	0	4	0	0	0	26	5	2	15	0	9	15	24	6	0	14	3	2	3	26	3	19	6
New.ReferenceOTU19418	0	0	0	1	1	0	0	0	1	0	0	0	0	3	0	0	0	0	0	1	3	0	0	0	1	0	2	2	2	3	6	0	0	0	0	0	2	0	0	0	0	0	2	0	0	0	0	0	0
New.ReferenceOTU24345	2	1	0	2	2	0	0	0	0	0	0	1	0	2	0	0	0	0	0	5	2	0	0	0	1	0	0	1	0	1	0	2	0	0	0	0	6	0	0	0	0	0	0	0	0	0	0	1	0
New.ReferenceOTU9218	3	1	0	3	1	0	7	0	1	0	0	1	0	0	0	0	0	1	0	12	3	3	0	7	0	0	0	0	0	0	1	4	0	0	0	2	4	2	0	0	1	2	0	0	0	2	1	2	1
New.ReferenceOTU8450	8	9	0	6	10	3	3	1	3	1	1	3	0	9	0	2	1	0	0	13	9	0	0	1	2	0	2	2	4	1	6	7	1	0	0	0	5	0	0	0	0	0	4	0	2	1	6	11	1
326390	9	11	0	9	7	0	12	0	1	0	0	0	0	5	1	1	1	2	0	30	8	1	0	7	1	0	2	0	0	4	4	16	0	1	3	1	14	4	10	5	0	3	6	0	2	7	3	7	2
New.ReferenceOTU33391	0	2	0	1	0	0	0	0	0	1	0	0	0	0	0	0	0	0	0	1	0	0	0	0	0	0	0	0	0	0	0	1	0	0	0	0	0	0	1	0	0	0	0	0	0	0	0	1	0
New.ReferenceOTU21481	2	2	0	0	0	0	3	0	0	0	0	0	0	0	0	0	0	0	0	8	4	2	0	0	0	0	0	0	0	0	0	0	0	2	0	0	0	2	2	0	0	0	0	0	0	0	0	2	0
New.ReferenceOTU23077	31	26	0	34	7	0	55	0	6	0	0	0	0	3	7	5	2	2	0	56	38	19	0	18	0	0	0	0	0	2	2	26	9	0	23	4	19	15	22	9	0	12	4	0	3	19	4	27	13
New.ReferenceOTU21059	0	1	0	0	0	0	2	0	0	0	0	0	0	0	0	0	0	0	0	6	1	0	0	0	0	0	0	0	0	1	0	1	0	0	1	0	1	0	0	0	0	0	1	0	0	0	0	1	0
New.ReferenceOTU11879	0	0	0	0	0	0	3	0	0	0	0	3	0	0	0	0	0	2	0	3	2	0	0	0	0	0	0	0	0	0	0	2	0	0	0	0	1	1	0	0	0	0	2	0	0	0	0	1	0
New.ReferenceOTU11761	6	7	6	4	3	6	0	2	2	10	3	6	0	0	0	0	1	0	0	1	0	2	5	0	6	2	14	5	6	10	3	2	3	0	1	0	0	0	0	0	0	0	1	0	0	0	3	0	0
New.CleanUp.ReferenceOTU195805	3	6	0	0	0	0	0	8	0	0	1	0	0	7	0	3	4	3	1	5	8	0	9	0	0	4	0	0	0	0	0	0	0	0	11	10	6	9	2	0	0	1	1	0	0	3	2	11	1
New.ReferenceOTU23487	19	8	0	0	0	0	2	28	0	0	10	1	0	27	1	5	6	10	0	28	12	0	47	0	0	16	0	0	0	0	0	0	0	10	40	25	25	44	3	2	0	5	4	3	0	10	7	27	7
183867	9	3	0	0	0	0	0	8	0	0	9	0	1	18	0	3	3	3	0	26	19	0	22	0	0	14	0	0	0	0	0	0	0	1	24	8	4	16	2	2	0	2	0	0	0	1	2	15	7
New.ReferenceOTU16366	0	2	0	0	2	1	0	0	0	0	0	1	0	0	1	0	1	0	0	1	3	2	1	0	0	1	0	0	0	0	0	1	3	2	5	0	1	3	2	3	0	1	0	0	0	1	0	1	0
New.ReferenceOTU10514	3	2	3	0	0	0	2	0	0	0	0	0	0	0	0	0	1	1	0	2	2	0	0	0	0	1	0	1	3	0	0	2	3	0	3	2	0	1	0	0	0	1	1	0	0	0	0	2	0
532235	19	24	8	13	5	17	10	5	14	3	13	5	0	11	2	0	4	4	0	10	22	2	21	7	12	24	19	33	24	17	23	15	18	5	3	7	6	6	7	0	1	4	6	2	2	3	3	12	0
New.ReferenceOTU13898	1	3	4	0	2	3	1	1	1	1	5	1	0	5	0	0	0	0	0	0	1	0	2	0	5	6	1	6	3	2	5	4	1	0	1	0	0	0	1	0	0	0	0	0	0	0	0	5	0
New.ReferenceOTU18172	0	2	2	2	1	1	0	1	1	0	1	0	0	0	0	0	0	0	0	2	0	0	0	0	1	5	0	2	0	2	1	1	5	0	0	0	0	0	1	0	0	0	1	0	0	0	0	1	0
843454	8	25	13	8	14	7	1	1	3	7	4	7	0	25	1	0	7	1	0	6	9	5	10	7	2	3	12	15	9	17	17	8	10	0	6	0	2	1	8	2	0	6	6	2	1	1	17	3	5
New.ReferenceOTU24049	0	0	1	0	0	2	0	0	0	0	0	0	0	1	0	0	0	0	0	0	7	4	3	0	0	1	0	0	1	0	0	0	1	3	3	2	0	2	1	0	0	1	2	0	1	1	1	0	0
New.ReferenceOTU13331	1	2	0	0	0	1	0	0	1	0	0	1	0	1	0	0	0	0	0	4	3	0	0	2	0	0	0	2	0	0	0	0	1	2	2	3	0	3	0	0	0	0	0	0	0	0	0	1	0
New.CleanUp.ReferenceOTU75697	2	3	1	0	2	0	0	0	1	0	0	0	0	1	1	0	0	0	0	2	1	0	2	0	0	1	1	0	0	1	0	0	0	1	2	3	0	0	0	0	0	0	2	0	0	1	0	0	0
New.ReferenceOTU10029	27	30	20	2	7	16	12	9	15	12	17	6	0	0	0	2	2	3	0	0	4	1	25	0	11	37	21	49	32	19	26	27	19	4	4	1	6	4	3	4	0	3	9	2	0	0	4	2	0
New.ReferenceOTU11792	0	1	0	0	0	1	0	0	3	0	0	1	0	3	0	0	3	0	0	1	3	0	2	0	0	1	1	2	0	0	0	0	0	1	4	2	2	2	2	0	0	0	0	0	0	0	0	1	0
New.ReferenceOTU11123	3	3	5	2	3	4	1	2	2	0	4	1	0	3	0	0	1	3	0	2	1	0	3	0	3	8	5	7	4	2	5	7	1	0	1	0	2	2	0	2	0	3	1	0	0	0	1	0	0
570049	1	3	0	3	5	1	1	2	2	0	3	0	0	0	0	0	0	3	0	0	1	0	0	0	0	3	1	6	0	4	3	3	2	0	0	0	0	0	0	0	0	0	1	0	0	0	0	0	0
New.ReferenceOTU10270	14	12	23	6	1	18	6	9	3	5	8	6	0	7	0	1	4	0	0	7	6	2	9	0	13	25	5	18	5	6	21	12	3	1	5	2	7	3	1	1	0	4	7	0	0	1	3	3	0
875709	5	3	7	3	2	1	5	1	3	1	3	1	0	0	0	0	0	0	0	0	0	0	1	0	1	7	3	11	11	6	6	11	7	0	0	0	2	0	0	0	0	2	0	0	0	0	3	1	0
New.ReferenceOTU1027	3	3	1	0	1	0	0	0	0	0	0	0	0	0	0	0	2	0	0	3	3	0	2	0	0	2	3	4	0	0	0	1	1	0	2	0	0	0	1	0	0	0	0	0	0	0	0	0	0
New.ReferenceOTU11013	0	1	0	1	0	1	0	0	0	0	0	2	0	2	0	0	0	0	0	10	3	0	0	0	0	0	2	1	2	0	0	1	0	0	0	0	4	0	0	0	0	0	0	0	0	0	0	0	0
New.ReferenceOTU14241	0	7	0	0	0	0	0	0	0	1	0	2	2	1	1	0	0	1	0	0	1	0	0	1	0	1	3	0	1	0	4	1	0	1	1	0	0	0	7	0	0	2	2	0	0	0	0	1	0
New.ReferenceOTU22201	2	2	0	1	2	3	1	0	0	3	0	4	0	1	1	0	0	4	0	1	3	0	0	0	2	1	4	1	1	0	0	0	0	1	1	0	0	0	0	0	0	0	2	0	0	0	0	1	0
New.ReferenceOTU1019	7	37	4	6	13	0	6	2	0	15	1	7	0	2	1	0	2	0	0	9	9	2	6	3	2	7	11	5	1	2	3	1	0	3	3	6	1	1	7	2	0	7	1	0	0	0	5	5	1
New.ReferenceOTU13589	20	4	6	2	4	9	36	3	9	9	4	5	0	11	0	0	3	2	0	8	4	20	20	23	5	27	0	0	3	12	12	7	12	5	2	5	2	1	1	2	0	1	4	0	0	1	1	1	4
New.CleanUp.ReferenceOTU303791	0	6	0	0	0	0	0	0	0	0	0	0	0	2	0	2	1	1	0	5	15	0	2	0	0	5	0	0	0	0	0	0	0	0	3	0	0	1	3	2	0	4	1	0	0	0	5	0	0
New.ReferenceOTU10433	0	5	0	0	0	0	0	2	0	0	4	0	0	5	0	2	3	3	0	8	9	0	1	0	0	7	0	0	0	0	0	0	0	1	3	0	0	2	1	2	0	2	2	0	0	2	12	3	2
New.ReferenceOTU11762	0	1	0	0	0	0	0	0	0	0	0	0	0	3	0	0	1	1	0	1	7	0	1	0	0	4	0	0	0	0	0	0	0	0	1	0	0	0	0	0	0	0	3	0	0	0	7	0	0
New.ReferenceOTU35416	2	0	2	1	0	1	4	0	0	0	4	0	0	0	0	0	0	0	0	0	2	0	0	1	0	1	1	2	0	0	0	1	5	0	0	0	0	0	2	0	0	0	1	0	0	2	0	0	0
New.ReferenceOTU10310	2	23	9	5	12	2	2	1	0	17	2	7	1	5	1	0	2	0	0	2	6	1	3	1	1	2	10	5	3	4	3	8	1	0	2	1	0	1	11	2	0	10	1	0	0	2	4	0	0
New.ReferenceOTU11440	0	7	0	0	0	0	0	8	5	0	27	10	0	3	0	1	5	3	0	35	19	5	22	2	0	38	10	5	4	1	11	2	5	91	14	106	18	17	22	8	0	18	8	0	1	2	3	17	3
New.ReferenceOTU12780	0	4	0	0	0	0	0	7	0	0	2	2	0	1	0	0	1	0	0	9	2	0	4	2	0	16	3	1	1	1	2	1	0	5	3	9	1	1	1	2	0	3	2	0	0	0	1	3	0
New.ReferenceOTU11206	2	2	6	2	0	4	6	0	2	0	2	1	0	1	0	0	0	0	0	2	0	1	4	1	0	8	0	0	0	0	1	1	2	0	0	0	0	2	0	0	0	0	0	0	0	0	0	0	0
New.ReferenceOTU16024	4	6	5	0	3	1	3	2	0	0	1	5	0	0	0	0	3	0	0	5	4	1	3	0	3	6	4	3	1	2	7	1	1	0	0	1	0	0	1	0	0	0	1	0	0	0	1	2	0
New.ReferenceOTU10025	0	0	0	0	8	0	0	0	0	1	0	7	0	3	0	2	0	1	1	2	0	5	0	5	0	0	3	0	0	0	0	3	0	0	2	0	0	6	1	0	0	5	1	0	0	0	0	0	0
New.ReferenceOTU10752	0	2	1	0	2	0	0	0	0	0	0	1	0	1	0	1	0	0	0	0	1	0	0	0	0	0	2	0	0	0	1	0	0	0	0	2	0	5	0	0	0	0	0	0	0	0	1	4	2
New.ReferenceOTU12813	0	6	2	0	0	2	0	1	1	1	2	0	0	0	0	0	0	1	0	1	2	0	1	2	1	0	1	2	1	0	0	0	0	1	4	2	2	1	1	6	0	1	1	0	0	1	1	3	0
New.ReferenceOTU10067	0	13	2	0	2	1	0	0	0	2	0	0	0	0	0	0	0	0	1	0	4	0	6	0	0	0	3	3	0	0	0	0	0	0	1	0	1	2	0	0	0	1	2	0	0	0	1	1	0
New.ReferenceOTU34011	0	2	0	0	0	0	0	0	0	0	0	0	0	1	0	0	0	0	0	1	0	0	0	0	0	0	0	0	0	0	0	0	0	0	0	0	2	0	0	0	0	0	0	0	0	0	0	3	0
New.ReferenceOTU25564	0	1	0	0	1	0	0	0	0	0	0	2	0	2	1	0	0	1	0	5	3	0	0	3	0	0	7	0	1	0	0	0	0	22	11	14	3	5	7	3	0	4	2	1	1	9	8	18	0
New.ReferenceOTU11788	2	1	0	0	0	0	0	0	0	0	0	0	0	0	0	0	0	0	0	7	2	0	1	0	0	0	0	0	0	0	1	0	0	0	0	1	0	0	1	0	0	1	0	0	0	0	0	2	0
New.ReferenceOTU20247	0	1	1	0	1	0	0	0	0	0	0	0	0	1	0	0	0	0	0	3	6	0	0	0	0	0	1	1	0	0	0	1	0	0	0	0	0	0	0	0	0	0	1	0	0	0	1	0	0
New.ReferenceOTU1722	2	6	5	0	0	0	3	1	0	1	0	1	0	0	0	0	0	0	0	2	8	0	3	0	0	3	2	1	0	0	0	0	1	0	0	1	0	0	0	0	0	0	1	0	0	0	0	1	0
New.ReferenceOTU1347	0	5	1	0	0	0	0	0	0	0	0	0	0	0	0	0	0	0	0	5	3	0	0	0	0	0	0	0	0	1	0	2	0	0	1	1	5	0	3	0	0	0	0	0	0	0	0	0	0
New.ReferenceOTU10146	0	3	2	0	0	0	0	1	0	0	0	0	0	0	0	0	1	0	0	9	3	0	0	0	0	1	0	0	0	0	0	0	0	0	0	0	2	2	0	0	0	0	0	0	0	0	0	0	0
New.ReferenceOTU27054	0	1	0	0	0	0	0	0	0	0	0	0	0	0	0	0	0	1	0	1	1	0	0	0	0	0	0	0	0	1	4	0	0	0	0	0	2	0	0	0	0	1	0	0	1	0	0	0	0
New.ReferenceOTU33732	0	1	1	0	0	0	0	0	0	0	0	0	0	0	0	0	0	0	0	5	2	0	0	0	0	1	0	2	0	2	0	0	0	1	0	0	1	0	0	0	0	1	0	0	0	1	0	0	0
New.ReferenceOTU18315	0	6	0	1	0	0	0	0	0	0	0	0	0	0	0	0	0	0	0	33	11	0	0	0	0	0	0	0	0	0	0	0	0	0	0	0	2	0	0	0	0	0	1	0	0	0	0	0	2
New.ReferenceOTU1387	0	4	0	1	0	0	1	0	0	0	0	0	0	2	0	0	0	0	0	14	3	0	3	0	0	0	0	0	0	0	2	0	1	0	0	1	0	1	0	0	0	0	0	0	0	1	0	0	0
New.ReferenceOTU10816	1	0	0	0	0	0	3	0	0	0	0	5	0	3	0	0	0	0	0	0	0	0	0	0	0	0	1	0	2	0	0	1	0	0	0	0	0	0	0	0	0	0	0	0	0	0	0	1	0
New.ReferenceOTU17474	6	0	1	0	0	1	11	0	0	0	0	0	0	0	0	0	0	0	0	1	0	0	1	0	0	2	1	1	0	0	0	0	0	0	0	0	0	0	0	0	0	0	0	0	0	0	1	0	0
New.ReferenceOTU19603	0	4	0	2	1	0	0	3	0	0	0	0	0	0	0	0	1	1	0	1	1	0	1	1	0	1	1	1	1	0	1	0	0	0	0	0	2	1	0	2	0	0	2	0	0	0	0	1	3
New.CleanUp.ReferenceOTU145726	2	18	2	0	0	3	0	0	0	0	0	0	0	1	0	0	0	0	0	4	6	0	0	1	0	3	0	2	1	0	2	1	0	0	1	0	0	1	0	0	0	3	0	0	0	0	1	0	0
New.ReferenceOTU14070	0	1	4	0	0	0	0	1	0	0	0	0	0	0	0	0	1	1	0	11	6	0	1	1	0	0	0	1	0	0	0	0	0	0	1	3	4	0	0	0	0	1	0	0	0	0	0	1	0
New.ReferenceOTU15413	1	0	0	6	0	1	1	2	1	7	0	1	1	5	1	0	8	2	2	0	0	0	0	0	0	0	0	0	0	0	1	1	0	0	0	0	0	0	0	0	0	0	4	1	9	2	2	0	13
New.ReferenceOTU6367	2	0	2	1	1	0	1	0	1	1	0	3	2	1	1	5	4	2	2	0	0	0	0	0	0	0	0	1	2	0	0	0	0	2	2	2	0	4	2	0	7	0	1	4	0	0	3	1	1
New.ReferenceOTU13908	1	0	2	3	0	1	1	2	0	3	0	0	0	10	2	0	15	9	1	1	0	0	0	0	1	0	0	0	0	0	0	0	0	0	0	0	4	0	0	1	0	0	7	1	1	7	12	4	7
332919	1	0	2	1	0	0	0	3	7	0	2	0	0	0	0	2	0	2	0	0	0	0	2	0	0	0	0	5	12	0	0	1	8	6	6	4	0	10	5	1	0	3	0	2	0	0	1	0	0
316438	1	0	0	2	1	0	0	0	2	0	0	0	0	0	0	0	0	2	0	0	0	0	1	0	0	0	0	4	5	1	3	0	0	0	0	0	0	3	0	0	0	0	0	0	0	0	0	0	0
342801	60	6	2	50	7	53	22	52	436	12	24	27	0	2	0	48	0	34	1	1	0	42	81	66	26	66	24	468	1065	53	48	30	138	153	246	336	3	300	175	11	1	31	7	25	24	1	2	0	0
356089	2	0	0	2	0	0	1	1	7	3	0	1	0	0	0	3	0	3	0	0	0	2	3	1	0	3	1	15	15	0	3	3	2	2	6	9	0	11	7	0	0	2	1	2	0	0	0	0	0
New.CleanUp.ReferenceOTU82694	1	0	0	1	0	0	0	1	0	0	0	1	0	2	0	0	0	0	0	0	0	0	0	0	0	1	0	4	2	0	0	0	0	0	1	5	0	6	0	0	1	1	0	0	0	0	0	0	0
New.ReferenceOTU2104	3	0	0	1	2	0	0	2	1	0	0	0	2	0	2	1	1	2	1	0	0	0	0	0	0	0	0	4	8	0	1	0	1	0	4	7	0	12	2	0	2	1	0	0	0	1	1	0	1
New.ReferenceOTU10065	3	0	0	3	0	0	0	0	1	2	0	2	4	4	10	2	1	0	2	0	0	0	0	0	0	0	0	0	1	1	0	0	1	0	3	0	1	1	0	0	4	1	0	2	0	0	1	2	0
292057	816	51	384	2293	847	711	530	496	1637	2492	233	1335	7450	2889	5893	3897	2179	1755	3994	92	59	746	252	1086	952	129	760	508	705	565	402	1097	680	740	1710	923	358	2647	1211	469	3901	1274	415	3951	603	1535	835	486	1510
New.ReferenceOTU11599	0	0	0	0	0	0	0	0	0	0	0	0	0	0	3	27	5	0	14	0	0	0	0	0	0	0	0	0	0	0	0	0	0	0	2	1	0	9	3	1	24	10	2	12	0	1	1	0	4
New.ReferenceOTU24344	0	0	0	0	2	0	0	0	1	2	0	0	5	0	1	13	0	2	2	0	0	0	0	0	0	0	0	0	0	0	0	1	0	0	1	0	0	1	5	0	5	11	0	0	2	0	0	0	2
New.ReferenceOTU16182	2	0	2	1	2	0	6	3	2	5	0	1	5	18	3	3	31	1	5	0	0	0	0	0	1	0	0	0	0	0	0	2	0	0	0	0	2	1	0	0	1	0	8	5	6	5	8	2	12
New.ReferenceOTU13218	1	0	3	2	0	2	0	0	2	10	0	2	3	8	4	4	17	12	5	0	0	0	3	0	0	0	0	0	0	1	0	1	0	0	0	0	4	2	0	0	3	0	8	2	3	9	3	3	8
132829	0	0	0	1	0	0	0	2	3	4	0	2	16	5	12	4	0	0	4	0	0	2	1	0	0	0	0	0	0	2	0	3	3	0	6	5	1	3	1	1	10	1	0	4	2	1	2	1	1
297756	0	0	0	8	0	0	2	4	8	0	0	1	0	0	0	2	0	3	2	0	0	0	1	0	0	0	1	7	12	0	0	0	0	1	5	7	0	19	2	0	2	4	1	0	0	0	0	0	1
New.ReferenceOTU18296	0	0	0	0	0	1	0	0	2	2	0	0	3	2	7	2	1	1	2	0	1	0	0	1	0	0	0	0	0	0	0	1	0	2	2	1	0	1	0	0	1	4	0	3	1	1	2	1	2
New.ReferenceOTU11064	0	0	0	1	1	1	0	1	2	2	0	0	5	1	10	5	0	2	5	0	0	0	0	1	0	0	1	0	5	2	0	0	1	2	4	3	0	7	2	0	6	2	0	3	0	0	1	0	0
New.ReferenceOTU33916	0	0	0	0	0	1	0	0	1	0	0	0	7	0	8	6	3	4	8	0	0	1	0	0	0	0	0	1	1	0	0	0	0	3	2	1	1	8	0	0	11	2	0	23	3	3	1	0	1
New.ReferenceOTU30064	0	0	0	0	0	0	0	1	2	1	1	2	8	1	2	6	3	5	3	0	0	0	0	1	0	0	0	6	3	7	0	0	1	1	3	0	0	5	2	0	3	1	0	8	1	0	0	1	1
New.ReferenceOTU11479	1	0	1	2	0	0	1	2	1	3	0	0	1	3	3	2	19	5	1	0	0	0	0	0	0	0	0	0	0	0	0	0	0	0	0	0	2	0	0	1	1	0	3	2	4	5	4	0	17
New.ReferenceOTU19711	2	0	4	0	1	0	0	4	3	7	0	0	2	36	8	6	101	23	2	1	0	0	1	0	2	0	0	0	0	0	0	0	0	0	0	0	12	1	0	0	5	0	21	5	21	14	19	10	48
157888	313	22	485	97	88	190	614	40	53	14	183	344	1	25	2	2	105	37	0	65	77	213	82	207	202	111	382	561	606	142	166	563	73	8	23	16	38	17	45	70	1	30	58	2	7	27	87	50	17
New.ReferenceOTU28520	3	0	2	0	0	0	3	0	0	0	0	7	0	0	0	0	1	0	0	2	0	0	0	0	0	0	0	4	0	0	0	1	0	0	0	0	0	0	0	0	0	0	0	0	0	0	0	0	1
New.ReferenceOTU10508	12	0	12	0	0	0	11	2	0	0	0	11	0	0	0	0	1	0	0	1	4	0	2	0	2	3	5	5	2	6	2	4	0	0	2	0	1	0	1	2	0	1	4	0	0	0	1	0	1
New.ReferenceOTU17077	0	0	4	0	0	0	0	0	0	0	0	1	0	0	0	0	0	0	0	0	0	0	0	0	1	0	0	0	6	1	0	1	0	0	0	0	0	0	0	0	0	0	0	0	0	0	0	0	0
New.ReferenceOTU11591	0	0	2	0	0	0	0	0	0	0	0	0	0	0	0	0	1	0	0	27	11	0	0	0	0	0	0	0	0	0	0	0	0	0	0	0	10	0	0	0	0	0	0	0	0	2	0	2	0
New.ReferenceOTU11304	0	0	0	0	0	0	0	0	0	0	0	0	0	0	0	0	0	0	0	17	6	0	0	0	0	0	0	0	0	0	0	0	0	0	0	0	1	0	0	0	0	0	0	0	0	0	1	1	0
New.ReferenceOTU11058	1	18	4	0	0	0	0	2	0	0	0	0	0	0	0	0	0	0	0	12	7	0	1	0	1	1	0	3	0	0	0	0	0	1	3	3	1	0	1	1	0	1	0	0	0	0	0	0	1
New.ReferenceOTU16850	0	2	0	0	0	0	0	0	0	0	1	0	0	0	0	0	0	0	0	6	3	0	1	0	0	1	0	2	0	0	1	0	0	2	1	1	0	0	0	0	0	1	0	0	0	0	0	0	0
New.ReferenceOTU19056	0	2	0	0	0	0	0	0	0	0	0	0	0	0	0	0	0	0	0	5	2	0	0	0	0	0	0	0	0	0	0	0	0	1	0	0	1	0	0	0	0	0	0	0	0	0	0	0	0
New.ReferenceOTU31023	0	2	0	0	0	0	0	2	0	0	0	0	0	0	0	0	0	0	0	4	1	0	2	0	0	0	0	0	0	1	0	0	0	0	1	0	0	0	1	0	0	2	0	0	0	0	0	0	0
New.ReferenceOTU21869	0	3	0	0	0	0	0	1	0	0	0	0	0	1	0	0	1	0	0	5	2	0	3	0	0	1	0	0	0	1	2	0	0	0	1	0	1	0	2	0	0	0	0	0	0	0	0	0	0
270448	0	19	0	2	1	0	1	3	0	0	1	0	0	4	0	0	1	0	0	23	5	0	5	0	0	1	0	0	0	1	3	0	0	3	5	0	1	1	1	1	0	1	1	0	0	0	0	1	1
New.ReferenceOTU22187	0	0	1	0	0	0	0	0	0	0	0	0	0	0	0	0	0	0	0	2	1	0	0	0	0	0	0	0	0	3	1	0	0	0	0	0	0	1	1	0	0	0	0	0	0	0	0	0	0
311961	7	171	9	4	8	9	12	0	13	2	7	7	1	7	1	1	3	6	0	9	17	49	13	36	22	9	22	5	6	9	7	6	3	3	12	4	2	10	20	9	0	15	46	1	0	3	46	1	4
592616	49	100	115	111	418	165	22	45	168	122	73	107	1	215	3	13	36	38	0	150	256	97	55	257	173	62	106	195	157	123	87	201	164	39	88	13	33	60	57	109	8	41	30	14	11	103	35	72	54
735769	1	0	84	23	10	210	4	87	118	13	33	70	0	10	31	85	40	1	8	0	0	336	3	30	217	13	54	91	85	114	185	114	37	34	15	40	40	16	6	16	27	8	192	406	10	60	75	64	83
4420570	3	0	38	13	6	68	1	22	44	1	14	12	0	3	4	17	12	0	1	0	0	106	1	16	66	0	9	12	26	31	70	37	23	8	1	22	11	0	1	12	7	7	46	128	2	16	23	27	29
1131894	2	0	87	12	13	132	5	47	88	0	30	34	0	6	16	52	40	4	4	0	0	221	4	45	146	6	41	56	74	53	139	81	42	22	12	45	23	8	3	12	16	6	147	286	4	36	58	52	66
New.ReferenceOTU10428	8	0	144	47	40	353	4	122	206	3	72	98	1	29	50	164	87	7	16	0	0	605	8	66	413	22	86	136	172	173	414	241	106	49	14	139	56	18	40	40	66	32	345	790	13	87	120	136	191
153978	1	0	19	68	8	14	2	1	11	1	18	34	0	2	14	72	2	4	1	0	0	6	2	25	13	1	0	1	0	15	2	4	18	17	0	5	12	0	1	4	17	13	84	129	10	32	28	15	18
1028036	9	28	54	34	9	42	13	20	25	1	46	5	0	0	0	4	2	12	0	7	46	33	23	26	43	33	9	6	6	13	6	39	50	0	3	0	6	5	4	8	0	7	4	1	0	26	4	12	7
New.CleanUp.ReferenceOTU177744	3	0	0	0	0	0	0	0	2	0	0	0	0	2	1	0	17	0	1	0	0	0	0	0	0	0	0	0	0	0	0	0	0	0	0	0	3	0	0	0	1	0	2	1	3	1	4	1	7
New.ReferenceOTU26812	0	0	1	3	0	0	3	2	0	4	0	0	2	8	1	0	61	3	1	0	0	0	0	0	1	0	0	0	0	0	0	0	0	0	0	0	7	0	0	0	0	0	10	1	6	6	19	1	25
New.ReferenceOTU13426	3	0	2	7	2	1	2	6	5	5	0	0	2	52	9	6	169	32	4	0	0	0	0	0	3	0	0	2	0	1	2	3	0	0	0	0	13	1	0	2	4	0	21	6	37	34	34	13	81
New.ReferenceOTU32166	0	0	0	0	0	0	0	1	3	0	0	0	0	0	0	0	0	3	0	0	0	0	0	0	0	0	1	0	0	0	0	0	0	0	0	0	0	1	0	0	0	0	3	0	4	0	0	0	0
New.ReferenceOTU14910	0	0	0	0	0	3	0	2	0	1	0	0	0	2	0	1	4	4	0	0	0	0	0	0	2	0	0	0	1	0	2	0	5	0	0	0	1	0	1	2	0	0	0	2	16	0	1	2	6
New.ReferenceOTU16283	1	0	0	4	0	0	1	0	0	4	0	0	0	8	0	0	21	4	0	0	0	0	0	0	0	0	0	0	0	0	0	3	0	0	0	0	1	0	0	0	0	0	9	1	7	4	2	1	22
New.ReferenceOTU11480	2	0	1	5	1	0	1	35	6	3	3	1	2	2	0	0	12	4	7	0	0	1	3	0	5	0	0	0	1	0	0	1	0	0	0	0	2	2	0	0	2	0	0	0	5	1	0	1	2
New.ReferenceOTU21345	1	0	0	2	0	1	0	24	3	10	0	4	3	1	0	1	2	0	2	0	0	0	3	0	2	0	1	0	0	0	0	3	0	0	0	0	0	2	0	2	1	0	1	0	4	2	1	1	2
New.ReferenceOTU20074	0	0	0	0	0	0	0	0	0	0	0	0	0	2	0	7	23	2	3	0	0	0	0	0	0	0	0	0	0	0	0	0	0	0	0	0	8	0	1	0	1	0	15	2	1	10	10	2	12
New.ReferenceOTU34421	0	0	2	0	0	0	0	4	1	1	0	0	0	3	0	2	14	1	0	0	0	0	0	0	0	0	0	0	0	0	0	1	0	0	0	0	0	0	0	1	0	0	0	0	4	1	0	0	2
New.ReferenceOTU11018	0	0	0	0	0	0	0	0	0	0	0	0	0	4	0	0	7	7	0	0	0	0	3	0	0	0	0	0	0	0	0	0	0	0	0	0	23	0	0	2	0	0	87	0	10	2	37	10	8
New.ReferenceOTU11849	0	0	0	1	0	0	0	0	0	0	0	0	0	2	0	0	4	1	0	0	0	0	0	0	0	0	0	0	0	0	0	0	0	0	0	0	0	0	0	1	0	0	18	0	0	13	7	0	58
New.ReferenceOTU4294	0	0	1	0	0	0	0	0	0	0	0	0	0	3	0	0	9	3	0	0	1	0	0	0	3	0	0	0	0	0	0	0	0	0	0	0	33	0	0	4	0	0	21	0	20	6	13	17	16
New.ReferenceOTU12425	0	0	0	0	0	0	0	0	0	0	0	0	0	1	0	0	14	5	0	1	0	0	0	0	0	0	0	0	0	1	0	0	0	0	0	0	33	0	0	1	0	0	9	0	17	6	8	12	13
New.ReferenceOTU12137	0	0	0	0	0	0	0	0	1	0	0	0	0	2	0	0	4	3	0	0	0	0	0	0	0	0	0	0	0	0	0	0	0	0	0	0	2	0	0	0	2	0	15	0	0	12	4	3	55
24271	0	0	0	0	0	0	0	0	0	0	0	0	0	1	1	0	1	9	3	0	0	0	0	0	0	0	0	0	0	0	0	0	0	0	0	0	26	0	23	15	40	12	60	0	42	3	24	16	1
1107385	0	0	0	0	0	0	0	0	0	0	0	0	0	0	0	0	3	14	0	0	0	0	0	0	0	0	0	0	1	0	0	0	0	0	0	0	1	0	2	20	5	4	67	0	2	0	39	0	3
616188	0	0	0	0	0	0	0	0	0	0	0	0	0	1	0	0	1	42	0	0	0	0	0	0	0	0	0	0	0	0	0	0	0	0	0	0	4	0	7	58	20	9	191	0	13	1	139	1	0
536754	6	6	5	10	6	40	1	23	6	20	20	1	3	28	1	2	23	52	0	11	9	0	17	2	65	6	4	1	4	10	7	3	0	0	1	0	79	0	0	22	1	1	32	1	56	47	33	120	45
588197	22	26	55	25	39	144	9	112	20	85	68	14	45	98	18	7	97	205	6	63	21	1	66	0	194	60	12	7	12	15	54	11	6	0	0	0	386	0	6	90	4	2	99	10	190	179	103	481	133
411486	20	6	40	39	19	18	14	22	32	37	16	3	10	18	10	0	40	33	6	8	0	1	13	7	37	9	8	6	2	20	6	7	8	0	0	0	73	0	1	24	3	4	43	3	104	44	49	53	71
355089	59	10	69	84	23	23	33	59	90	85	48	13	16	61	38	0	68	38	17	10	9	5	27	17	73	28	18	11	18	21	14	23	24	0	0	0	137	0	6	12	5	5	73	2	231	144	75	66	126
343431	1	1	2	5	0	0	2	1	1	3	1	2	0	2	0	0	3	1	0	1	1	0	4	0	3	0	0	0	1	0	1	1	0	0	0	0	6	0	0	0	0	0	4	0	11	5	6	2	8
3946926	0	0	0	1	0	0	0	1	2	1	0	0	0	0	1	0	2	17	0	0	0	0	1	0	2	2	0	0	2	0	0	0	0	0	0	0	15	0	0	9	0	0	55	0	8	3	57	14	3
433676	0	2	1	0	0	9	0	8	1	0	5	3	8	5	1	0	17	44	0	0	2	0	9	0	8	3	0	4	4	2	5	0	0	0	0	0	15	0	0	31	0	1	5	0	11	3	15	25	1
288521	1	1	0	0	0	3	0	7	0	1	2	0	0	6	0	0	11	27	0	0	0	0	5	0	6	1	1	1	1	1	5	0	0	0	0	0	8	0	0	15	0	0	1	0	5	1	6	22	0
332720	0	0	2	0	0	0	0	2	0	1	1	0	0	0	0	1	2	6	0	1	0	0	3	0	2	2	0	0	0	0	0	1	0	0	0	0	7	0	0	3	0	0	0	0	2	1	2	7	1
584001	1	0	3	0	1	1	0	2	0	3	0	0	1	2	0	0	10	5	2	0	0	0	1	0	0	0	0	0	0	0	0	0	0	0	0	0	27	0	0	0	0	0	10	0	19	3	9	23	6
134032	0	0	0	0	0	0	0	0	2	0	0	0	0	0	0	0	0	23	0	0	0	0	0	0	0	2	0	0	0	0	0	0	0	0	0	0	29	0	0	71	0	0	232	0	5	0	259	17	0
4411596	1	0	0	42	0	0	1	1	41	1	0	2	46	21	61	56	14	40	8	1	6	4	0	4	0	0	1	1	13	1	0	8	12	0	0	1	1	0	3	15	14	0	39	66	0	209	59	4	368
New.ReferenceOTU26882	0	0	0	4	0	0	0	0	5	0	0	0	4	3	2	4	5	4	3	1	0	0	0	1	0	0	1	0	2	0	0	1	0	0	1	0	0	0	0	0	4	0	10	8	0	10	10	0	62
New.ReferenceOTU26110	0	0	0	5	0	0	0	0	6	0	0	0	10	3	8	14	4	4	1	0	0	1	0	0	0	0	0	0	1	1	0	2	6	0	0	0	0	0	0	0	1	0	7	9	0	37	10	0	59
New.ReferenceOTU19961	0	0	0	6	0	0	0	0	6	0	0	0	1	2	8	6	1	1	0	1	1	0	0	0	0	0	0	0	1	0	0	0	1	0	0	0	0	0	2	2	1	0	2	3	0	26	9	0	38
725198	0	0	1	11	0	0	0	0	4	0	0	0	5	1	3	13	3	5	0	0	0	0	0	0	0	1	0	1	1	0	0	1	3	0	0	0	0	0	0	1	0	0	9	6	0	24	11	0	35
New.ReferenceOTU7671	0	0	0	5	0	0	0	0	9	2	0	1	10	6	13	13	7	15	4	1	1	1	0	1	0	0	0	0	1	1	0	5	0	0	1	1	0	0	3	2	2	0	14	26	0	59	7	0	74
New.ReferenceOTU20374	11	0	0	19	0	1	1	23	7	43	0	4	37	1	6	14	3	4	67	0	0	3	2	3	6	1	4	0	0	0	0	9	2	0	11	12	0	44	1	0	5	1	0	2	0	4	0	0	1
New.ReferenceOTU13732	0	0	0	2	0	0	0	11	10	0	0	0	1	1	0	0	0	0	9	0	0	2	7	0	3	0	0	3	1	0	0	1	2	0	4	8	0	18	0	0	1	0	0	2	0	0	0	0	0
295590	3	0	1	12	1	2	0	12	5	14	0	3	20	0	3	1	5	1	45	0	0	3	4	1	0	0	1	0	0	0	0	4	2	2	5	3	0	21	0	0	3	1	0	0	0	0	0	0	0
New.ReferenceOTU5055	3	0	4	4	2	1	1	24	10	17	1	0	0	0	3	4	3	1	0	0	0	0	5	1	1	1	0	0	0	0	0	1	2	0	0	0	0	1	0	0	0	0	0	0	3	4	0	0	2
303161	4	9	0	11	2	4	0	12	23	0	7	11	138	1	24	35	8	13	38	0	0	11	7	6	0	0	5	3	6	1	0	5	8	2	4	0	3	7	19	7	101	30	1	19	5	11	1	3	1
593803	0	0	1	3	2	2	0	4	7	3	2	0	6	0	0	3	0	0	1	0	0	4	0	6	1	0	0	0	0	0	0	1	0	0	2	1	0	7	1	0	3	0	0	0	0	0	0	0	0
New.ReferenceOTU2103	0	0	0	5	0	0	0	5	0	2	0	0	21	2	1	4	3	1	6	0	0	1	1	1	1	0	0	0	0	0	0	2	0	0	1	2	2	22	0	1	3	1	0	0	0	0	0	0	0
301270	2	0	0	4	0	0	0	4	0	2	0	0	6	0	1	2	0	0	5	0	0	1	0	1	0	0	0	1	0	0	0	0	0	0	0	0	0	2	0	0	1	3	0	0	0	0	0	0	1
New.ReferenceOTU14783	10	0	2	37	2	2	0	48	11	33	0	8	65	1	11	14	10	5	75	0	0	2	3	1	2	0	3	0	0	0	0	13	3	0	17	7	0	74	5	0	12	2	0	7	1	1	0	0	0
349024	533	15	193	1562	467	1226	84	4610	1567	1021	2087	666	2547	55	305	701	88	101	1322	12	5	2163	721	1771	930	363	467	71	121	47	18	1262	1025	257	925	1384	39	2277	381	33	820	222	2	264	63	86	3	12	52
302880	2	1	2	5	1	4	0	23	9	4	8	0	9	0	0	2	0	0	3	0	0	3	5	7	3	2	6	0	0	1	0	4	4	0	2	5	0	16	0	0	1	0	0	0	0	0	0	0	1
4369988	1	0	0	1	0	5	0	9	2	0	9	3	15	0	0	4	0	0	3	0	0	8	1	7	10	2	0	0	0	1	0	3	6	0	5	5	1	8	5	1	2	2	0	1	0	0	0	0	0
328283	0	0	0	4	0	1	0	9	3	4	4	0	5	0	0	0	0	0	3	0	1	6	0	5	2	0	1	0	0	0	0	3	3	1	0	2	0	5	1	0	1	3	0	0	1	1	0	0	0
New.ReferenceOTU15141	1	0	0	10	1	0	0	17	2	12	0	1	1	0	0	1	2	1	7	0	0	0	2	0	0	0	0	0	0	0	0	1	3	0	0	0	0	0	0	0	0	0	0	0	0	0	0	0	1
New.ReferenceOTU11570	5	1	1	6	0	4	0	26	6	15	0	4	1	0	1	1	0	0	0	0	0	2	4	1	3	5	3	0	0	0	0	2	2	1	6	10	0	8	0	0	0	0	0	3	0	0	0	0	0
New.ReferenceOTU11131	9	0	4	3	3	1	1	13	4	21	0	4	2	0	0	2	2	0	10	0	0	4	0	0	1	1	0	0	0	0	0	0	1	0	0	0	0	0	0	0	5	0	0	9	0	0	0	0	0
New.ReferenceOTU16786	6	0	5	3	2	0	4	4	2	19	0	1	4	1	0	7	0	0	21	0	0	0	2	0	0	0	0	0	0	0	1	1	0	0	0	0	0	0	0	0	1	0	0	8	0	0	0	0	0
354905	304	0	430	138	166	56	190	275	206	531	122	63	85	4	44	118	11	3	139	4	0	77	49	36	46	31	17	1	4	16	9	71	121	0	0	0	4	0	0	0	64	1	2	175	1	0	2	1	1
553352	261	0	364	140	182	49	172	229	198	497	103	42	86	6	30	130	6	5	105	3	3	58	59	48	46	37	20	0	4	10	6	62	128	0	0	1	0	0	0	0	62	0	1	178	1	0	0	2	1
549756	26	0	31	9	7	3	19	19	6	60	8	7	6	1	3	5	1	0	8	0	0	4	5	7	0	6	2	0	0	1	0	4	11	0	0	0	0	0	0	0	6	0	0	10	0	0	0	0	0
187962	9	0	16	4	8	0	7	13	9	27	6	0	1	0	2	2	1	0	11	0	0	1	1	3	1	2	0	0	0	0	2	1	7	0	0	0	1	0	0	0	1	0	0	6	0	0	0	0	0
581474	324	2	406	164	202	49	215	275	250	576	155	44	81	8	52	141	3	4	112	6	1	73	54	48	69	43	19	0	2	10	8	66	169	0	0	0	1	2	1	0	81	0	6	182	0	0	1	1	2
26608	25	0	14	19	4	0	7	13	15	87	0	11	17	5	11	19	23	6	36	0	0	0	4	1	7	1	1	0	0	1	0	1	2	0	1	0	6	0	0	0	9	0	4	24	10	5	5	3	21
New.ReferenceOTU17359	23	0	2	16	3	1	4	80	5	99	1	5	2	0	0	3	0	0	17	0	0	1	5	1	3	7	0	0	0	0	0	3	2	0	0	0	0	0	0	0	5	0	0	0	0	0	0	0	0
New.ReferenceOTU10316	0	0	0	0	0	0	0	0	0	0	0	0	0	1	0	0	8	1	0	1	0	0	0	0	0	0	1	0	0	0	0	0	0	0	0	0	6	0	0	0	1	0	50	0	4	2	17	1	8
New.ReferenceOTU7567	0	0	0	0	0	0	0	0	0	0	0	0	0	5	1	0	16	1	0	0	0	0	0	0	0	0	0	0	0	0	0	0	0	0	0	0	0	0	0	0	0	0	3	0	6	5	6	3	8
New.ReferenceOTU13411	14	0	12	22	3	1	8	15	9	47	0	4	10	119	23	8	349	39	31	0	2	0	5	0	5	2	1	0	0	0	0	8	0	0	0	0	35	1	0	9	14	0	99	15	83	61	78	20	163
New.ReferenceOTU23894	4	0	3	5	1	0	6	2	7	21	0	5	4	2	2	5	5	0	14	0	0	0	0	0	0	0	0	0	0	0	0	2	1	0	0	0	0	0	0	0	1	0	0	2	2	1	0	0	1
254011	0	0	0	1	0	0	0	2	0	1	0	0	0	9	0	0	41	8	0	3	0	0	0	0	1	0	0	0	0	0	0	0	0	0	0	0	50	0	1	3	0	0	49	1	54	11	21	43	34
New.ReferenceOTU19443	1	0	0	0	0	0	0	0	0	0	0	0	0	2	0	0	11	1	0	0	0	0	0	0	0	0	0	0	0	0	0	0	0	0	0	0	24	0	0	1	0	0	24	0	24	5	16	20	13
New.ReferenceOTU21949	0	0	0	0	0	0	0	0	0	0	0	0	0	0	1	0	7	2	0	0	0	0	0	0	0	0	0	0	0	0	0	0	0	0	0	0	0	0	0	0	0	0	19	2	0	21	9	0	82
New.ReferenceOTU11624	16	0	8	1	2	1	4	14	1	19	0	0	0	0	0	2	4	1	1	0	0	0	2	0	2	2	1	0	0	0	0	1	0	0	0	0	0	0	0	0	0	0	1	2	3	0	0	0	0
New.ReferenceOTU12144	1	1	1	2	0	0	3	3	0	1	0	0	0	8	0	0	20	9	0	6	3	0	1	0	2	0	0	0	0	2	0	0	0	0	0	0	10	0	0	3	0	0	20	0	3	3	13	15	12
New.ReferenceOTU2428	4	0	6	0	0	0	1	0	3	1	0	0	0	6	0	0	14	3	0	5	1	0	5	0	0	0	1	0	0	0	0	0	0	0	0	0	5	0	0	2	0	0	9	0	5	4	8	10	1
456393	0	0	2	0	0	0	1	0	2	0	0	1	0	7	2	1	28	1	2	0	0	0	0	0	0	0	0	0	0	0	0	0	0	0	0	0	2	0	0	1	1	0	13	0	9	1	3	1	8
New.ReferenceOTU26297	0	0	2	3	0	0	0	9	4	0	1	1	0	3	0	1	10	0	2	0	0	0	2	0	2	0	1	0	0	0	0	2	0	0	0	0	1	1	0	0	2	0	2	0	4	0	0	0	7
703741	2	0	3	3	1	1	2	0	2	1	2	0	2	6	1	0	31	7	1	0	1	0	0	0	1	0	0	0	0	1	0	2	2	0	1	0	13	0	0	9	0	0	24	1	34	19	16	21	18
586093	14	2	35	1	5	27	8	21	39	19	16	1	5	84	20	26	216	37	11	18	13	1	8	1	44	4	2	0	4	3	5	1	16	0	0	0	151	3	17	58	16	8	255	26	326	91	253	131	189
584571	0	0	2	1	1	2	1	0	0	1	2	0	0	6	3	3	37	5	4	1	1	0	1	0	3	1	1	0	0	0	3	0	2	0	0	0	14	0	3	7	2	1	29	2	25	13	29	13	18
538223	4	3	12	5	1	6	7	6	10	7	3	1	3	35	10	11	83	24	6	5	4	0	3	0	11	0	2	0	3	1	0	4	7	0	0	0	36	1	11	28	5	1	68	10	70	26	48	33	70
137580	2	0	7	2	2	4	0	0	1	1	3	0	1	14	4	4	35	8	2	0	1	0	1	0	8	0	0	0	0	0	0	2	4	0	0	0	30	2	2	8	2	0	38	1	55	7	33	26	30
807795	137	25	312	187	57	273	130	230	452	133	93	28	106	1488	264	183	3587	901	100	110	104	11	92	5	481	50	44	26	28	105	102	133	163	0	6	2	2195	33	94	1236	194	23	4484	211	6284	1911	3548	2077	3639
302975	21	3	76	46	15	70	20	56	102	39	35	9	23	323	74	33	885	196	27	15	17	0	28	3	128	9	15	1	6	16	25	30	67	0	2	0	479	9	23	288	45	8	868	48	1330	444	829	496	851
593376	0	0	3	0	0	1	0	0	0	0	1	0	0	3	0	1	4	1	0	0	0	0	0	0	0	0	0	0	0	0	0	0	0	0	0	0	10	0	1	0	0	0	1	0	15	1	6	6	11
New.ReferenceOTU10165	1	0	7	0	0	0	0	4	6	3	0	0	0	6	2	3	23	4	0	2	0	0	2	0	2	3	0	0	0	0	0	1	7	0	0	0	10	0	2	6	1	0	13	4	25	14	23	8	7
549991	1	2	17	2	2	16	3	11	20	2	5	0	5	43	16	7	105	25	8	2	4	0	7	0	13	3	0	2	1	2	2	2	8	0	1	0	60	1	12	28	6	4	95	18	122	34	96	65	92
132873	0	0	0	0	0	0	2	0	6	0	0	0	0	7	0	0	4	0	0	0	0	0	0	0	0	0	0	0	0	0	0	0	1	0	0	0	7	0	1	0	1	0	4	0	16	4	8	2	7
851794	0	0	0	0	0	1	1	0	1	1	0	0	3	5	3	0	12	3	1	0	0	0	0	0	1	0	0	0	0	0	0	0	0	0	0	0	14	0	0	4	1	0	28	1	21	13	23	10	37
589114	0	0	0	1	0	0	0	0	2	1	0	0	3	7	2	0	14	3	0	0	0	0	1	0	0	1	0	0	0	0	0	0	0	0	0	0	5	0	1	7	0	0	4	1	11	1	13	7	15
255367	12	1	6	12	4	6	6	16	9	19	0	2	4	98	22	9	253	51	10	5	4	0	7	0	13	1	0	0	1	0	8	6	5	0	0	0	81	4	9	28	8	2	115	16	98	62	99	87	104
New.ReferenceOTU15298	0	0	0	0	0	0	0	1	2	0	1	0	0	4	1	1	7	3	0	0	0	0	0	0	2	1	1	0	0	0	0	0	2	0	0	0	7	0	2	1	0	0	9	1	14	4	8	10	9
133065	0	0	1	0	0	3	1	0	2	1	0	2	0	17	1	0	17	1	0	0	0	0	0	0	3	0	0	0	0	3	1	1	0	0	0	0	6	0	0	6	1	0	21	0	31	4	25	16	20
362342	22	34	12	68	7	24	12	3	76	7	5	3	2	18	0	0	7	10	0	17	14	1	5	0	21	3	2	33	25	13	13	24	101	5	40	2	4	16	17	17	0	10	8	2	3	1	7	10	6
New.ReferenceOTU10346	0	0	0	1	0	1	1	0	0	0	0	0	0	0	0	0	0	4	0	3	11	0	1	0	1	0	1	0	0	0	0	0	0	0	8	1	2	8	3	3	0	0	1	0	0	0	1	10	0
New.CleanUp.ReferenceOTU99111	3	6	9	1	12	13	4	1	5	4	9	1	0	5	0	0	10	0	0	4	3	5	21	6	9	2	1	0	0	0	0	4	9	7	2	2	3	1	5	6	1	3	0	0	1	1	1	1	1
New.ReferenceOTU28761	0	16	29	0	0	0	0	2	0	0	11	0	0	0	3	6	0	22	0	30	40	0	0	0	3	0	0	0	0	0	0	0	0	35	5	30	6	14	8	30	0	8	5	5	11	22	10	11	18
235065	392	89	137	376	15	427	496	180	274	0	300	4	0	19	0	5	3	11	0	105	118	151	142	271	449	191	6	129	157	338	355	355	422	29	67	20	47	104	103	48	7	89	28	2	5	46	35	92	25
302932	5	0	6	6	2	4	2	4	1	0	2	10	0	6	3	0	10	1	0	0	1	5	2	12	5	3	7	20	10	7	4	4	2	11	9	15	0	10	2	2	0	8	0	0	5	0	0	0	0
199268	0	0	0	0	0	7	0	0	3	0	0	0	1	0	7	0	0	0	0	0	2	10	0	8	3	2	1	5	1	1	3	0	2	6	2	0	0	2	1	3	3	0	0	7	5	3	0	0	1
322118	0	0	1	0	0	21	0	1	2	1	8	0	5	0	5	8	0	0	0	0	0	2	0	5	15	0	0	4	3	3	5	2	8	0	0	0	0	1	0	0	4	0	0	6	0	0	0	1	0
606927	3	6	5	1	0	0	2	1	0	0	1	0	74	1	107	16	1	0	0	8	37	0	0	3	2	0	0	0	0	0	3	0	0	68	2	41	0	7	16	0	5	13	0	19	2	0	0	0	0
297143	0	0	0	1	0	25	1	2	4	0	8	2	6	1	18	13	2	1	5	0	0	23	0	18	13	0	5	14	9	1	14	1	8	18	2	11	0	10	4	0	1	2	0	12	9	2	0	0	0
545038	0	0	0	0	0	13	1	0	0	1	5	0	2	2	8	8	0	0	3	0	0	10	0	6	11	0	2	4	3	3	1	0	2	5	3	4	0	1	4	0	2	1	0	7	7	0	0	0	0
555945	98	0	177	204	61	1230	74	147	185	23	343	273	514	192	1601	614	149	42	132	15	60	1059	32	1311	897	83	240	714	706	253	299	179	362	869	373	570	36	511	263	128	378	167	9	1088	711	123	8	30	30
180516	0	0	1	0	0	6	0	0	1	0	3	1	3	2	13	5	0	0	0	0	0	7	0	5	4	0	1	5	13	1	2	0	1	7	4	3	0	3	3	1	3	1	1	6	6	1	0	0	0
308707	0	0	1	1	0	14	0	3	1	1	6	4	16	2	28	9	1	3	1	0	0	23	1	18	12	0	8	10	16	4	1	4	5	18	2	12	1	9	0	1	6	2	0	24	14	1	0	0	1
New.ReferenceOTU11891	1	0	2	2	0	2	0	0	3	0	0	4	2	2	4	2	9	0	0	0	1	0	0	0	0	0	0	1	0	0	1	0	0	0	0	0	1	0	0	0	1	0	0	3	51	0	0	0	2
580907	51	41	0	0	36	16	22	33	0	45	42	57	1	73	4	5	26	4	0	105	56	11	36	13	0	55	44	0	0	0	0	0	0	7	3	10	21	7	19	4	0	15	8	2	3	17	3	19	16
688800	0	1	31	76	1	22	0	11	57	0	26	2	0	4	4	2	0	6	1	0	1	6	5	4	35	5	0	4	1	0	0	107	43	18	8	11	1	8	9	10	1	13	7	0	2	2	7	4	4
New.ReferenceOTU12416	1	3	1	0	0	0	0	1	0	0	0	1	0	2	0	0	1	0	0	1	3	0	0	0	0	2	0	0	0	0	0	0	0	0	3	0	2	2	4	0	0	0	0	0	0	0	1	1	0
New.ReferenceOTU14204	0	2	0	0	0	0	3	0	0	0	0	1	0	1	0	0	0	0	0	1	0	0	0	0	0	0	1	0	0	0	0	0	0	0	0	0	0	0	0	0	0	1	0	0	0	0	0	0	0
New.ReferenceOTU126	0	3	2	0	0	0	6	0	0	0	0	4	0	1	0	0	3	0	0	0	1	0	1	0	0	4	3	0	0	0	0	0	0	0	1	0	2	0	1	0	0	0	0	0	0	0	1	0	0
New.ReferenceOTU1245	1	6	1	0	0	0	0	0	0	0	0	0	0	0	0	0	0	0	0	1	0	0	0	0	0	0	0	0	0	0	0	0	0	0	1	0	0	0	0	0	0	0	0	0	0	0	0	0	0
New.ReferenceOTU14397	1	0	3	0	0	0	0	0	0	0	1	2	0	0	0	0	0	1	0	1	3	0	1	0	0	2	2	0	0	0	0	0	0	0	1	1	1	2	0	0	0	1	0	0	0	0	0	1	0
New.ReferenceOTU27483	0	9	4	0	0	1	0	0	0	0	0	0	0	0	0	0	0	0	0	2	1	0	0	0	0	1	3	0	0	0	0	0	0	0	1	0	0	1	0	0	0	3	0	0	0	0	0	0	0
New.ReferenceOTU13686	0	1	0	0	0	0	1	0	0	0	0	0	0	1	0	0	1	0	0	7	1	0	0	0	0	0	0	0	0	0	0	0	0	0	0	0	1	1	0	0	0	1	0	0	0	0	0	2	0
789621	0	26	0	0	0	0	0	0	0	0	0	0	4	0	4	4	0	0	0	4	34	0	0	0	0	0	0	0	0	0	0	0	0	2	5	0	0	1	2	3	0	0	2	12	1	2	0	0	0
297260	0	195	0	0	0	0	0	0	0	0	0	0	21	7	35	32	2	5	3	80	216	0	0	0	0	0	0	0	0	0	0	0	0	17	13	17	4	9	9	6	3	12	6	58	2	13	2	3	5
153941	0	26	0	0	0	0	0	0	0	0	0	0	2	0	8	4	0	0	0	10	17	0	0	0	0	0	0	0	0	0	0	0	0	0	3	2	0	1	5	0	0	5	1	3	0	1	0	0	0
573432	0	29	0	0	0	0	0	0	0	0	0	0	1	0	10	6	0	0	1	12	37	0	0	0	0	0	0	0	0	0	0	0	0	2	1	0	0	1	0	2	0	2	0	10	1	4	2	1	3
1148151	0	30	0	0	0	0	0	0	0	0	0	0	6	1	7	8	0	0	0	10	37	0	0	0	0	0	0	0	0	0	0	0	0	1	4	1	3	4	1	2	0	3	1	6	0	4	0	1	4
New.ReferenceOTU17636	4	0	0	1	0	0	0	2	0	0	0	3	0	0	0	0	0	0	0	2	0	0	0	0	0	0	0	0	0	1	0	0	0	0	0	0	0	0	1	0	0	1	0	0	0	1	0	0	0
New.ReferenceOTU27426	0	2	0	0	0	0	0	1	0	0	6	0	0	11	1	1	9	0	1	2	7	0	2	1	0	1	0	0	0	0	0	0	0	2	27	1	1	13	8	0	0	4	0	0	0	0	2	9	1
758482	0	16	1	0	0	5	0	31	0	0	14	0	0	82	7	5	18	2	1	11	19	7	4	18	8	1	1	0	0	0	0	0	0	3	172	1	18	76	16	1	5	5	5	2	1	2	8	31	6
196061	31	40	0	0	97	0	65	0	0	15	0	58	0	26	1	3	15	12	0	34	16	13	0	20	0	0	79	0	0	0	0	0	0	69	29	55	6	25	30	26	0	43	20	0	1	74	23	15	35
New.ReferenceOTU19858	0	1	1	0	5	0	0	0	2	2	0	0	0	1	0	0	1	0	0	11	1	1	1	2	0	0	1	0	0	0	0	0	0	10	0	20	0	0	0	0	0	2	0	0	0	0	1	1	0
New.ReferenceOTU13928	0	14	2	0	14	0	0	1	2	4	2	0	0	0	1	0	0	2	0	4	9	0	5	0	0	0	0	0	0	0	0	0	3	21	1	24	0	0	2	3	0	0	1	0	0	0	2	0	0
199543	119	11	135	137	308	86	240	76	31	59	180	60	0	59	8	3	24	13	2	19	12	51	188	79	135	165	55	108	116	313	236	151	37	32	35	11	38	30	58	26	4	66	30	3	4	44	37	89	27
New.ReferenceOTU1352	1	0	7	1	3	1	3	1	0	0	1	0	0	0	0	0	2	0	0	1	0	0	0	0	0	3	0	2	1	4	0	2	0	0	0	0	0	0	2	0	0	1	0	0	0	0	2	2	0
844006	0	2	0	0	0	0	1	0	0	0	0	0	0	2	0	0	0	2	0	1	10	0	0	0	0	0	0	0	0	0	0	0	0	4	4	3	1	0	5	1	0	1	1	0	1	4	0	4	0
New.ReferenceOTU17179	1	2	0	0	0	0	0	0	0	0	0	4	0	4	1	1	0	1	0	9	6	1	0	5	0	0	0	0	0	0	0	0	0	13	4	7	4	2	4	9	0	2	3	1	0	6	2	5	2
309720	10	1	3	0	1	0	9	5	0	1	6	20	0	6	0	0	1	0	1	0	0	5	0	10	0	0	16	0	1	5	4	4	0	1	11	3	4	11	1	1	0	9	8	1	0	2	11	7	1
358944	0	3	0	3	7	0	0	0	2	6	0	0	0	10	0	1	3	1	0	4	5	0	0	0	0	0	0	0	0	0	0	21	3	1	2	1	4	6	14	9	0	5	1	1	0	3	5	5	4
New.ReferenceOTU28563	0	1	0	0	6	0	0	0	2	3	0	0	0	3	0	0	1	0	0	2	3	0	0	0	0	0	0	0	0	0	0	7	1	0	3	1	0	0	3	2	1	3	3	0	1	1	0	1	6
4363660	0	6	0	7	9	0	0	0	3	4	0	0	0	11	0	1	2	3	0	4	0	0	0	0	0	0	0	0	2	0	0	14	7	1	9	0	1	9	3	4	0	10	1	2	1	6	2	4	5
New.ReferenceOTU13361	0	14	0	0	0	0	0	0	0	0	0	0	0	0	0	0	0	8	0	0	0	0	0	0	0	0	0	0	0	0	0	0	0	0	0	2	0	0	4	4	0	4	0	0	0	0	0	1	0
New.ReferenceOTU11302	0	2	0	0	0	2	0	3	5	9	1	1	0	0	0	1	1	1	0	1	1	0	4	1	1	4	0	0	1	2	4	0	2	4	3	3	2	4	2	5	0	5	0	0	6	2	0	0	0
New.ReferenceOTU0	0	5	1	0	0	1	1	2	1	5	5	0	0	0	0	0	0	0	0	0	0	4	5	0	1	2	1	0	0	4	0	0	2	1	2	3	0	1	4	2	0	2	0	0	0	2	0	3	0
New.CleanUp.ReferenceOTU204200	0	6	6	0	1	1	3	4	2	2	3	2	0	4	0	0	0	4	0	4	4	2	2	4	0	2	3	3	5	1	0	0	3	2	12	3	3	6	5	7	0	4	1	0	1	0	0	5	2
New.ReferenceOTU12889	5	13	28	0	7	13	2	5	2	12	8	20	0	4	0	1	2	9	0	13	7	4	6	9	24	5	21	22	18	3	6	1	10	6	29	22	7	7	11	18	1	11	5	2	1	5	1	9	3
New.ReferenceOTU14898	2	2	2	0	0	1	1	2	0	0	0	0	1	1	1	0	1	2	0	2	0	0	2	1	1	1	1	1	0	3	0	0	0	1	4	2	0	1	6	3	0	2	0	0	1	0	1	0	0
New.ReferenceOTU10191	0	2	0	2	0	0	0	5	0	0	0	1	0	1	0	0	0	0	0	0	0	0	8	0	0	5	0	0	0	1	0	0	0	1	0	0	0	0	0	0	0	1	0	0	0	0	0	0	0
New.ReferenceOTU12773	0	5	0	1	0	1	2	2	0	2	0	0	0	0	0	0	0	2	0	3	1	1	3	0	0	3	2	1	4	2	4	0	2	1	0	2	2	0	1	5	1	1	0	0	1	0	0	4	0
New.ReferenceOTU12172	0	3	0	0	0	0	0	1	8	0	4	1	0	0	2	2	1	0	0	2	0	0	1	0	0	0	1	1	0	3	1	0	2	0	2	2	2	2	4	1	0	14	0	0	3	2	0	0	0
New.CleanUp.ReferenceOTU216215	14	22	4	13	4	3	2	10	0	14	5	17	0	1	1	1	0	1	0	19	14	4	11	4	0	5	19	10	7	3	11	0	3	6	6	14	6	4	9	3	0	8	0	0	1	2	2	1	1
New.ReferenceOTU18718	0	0	0	0	0	0	0	0	0	0	0	0	0	0	0	0	4	3	0	8	1	0	0	0	0	0	0	0	0	0	0	0	0	7	2	21	0	3	0	14	0	0	3	0	0	3	2	0	6
New.ReferenceOTU10226	17	45	19	9	10	11	5	22	19	20	25	16	0	23	0	7	12	17	0	21	13	7	33	20	19	15	22	26	25	24	16	6	22	11	30	22	13	28	50	25	0	43	5	3	4	9	8	17	6
New.ReferenceOTU12499	0	4	2	0	3	1	0	0	1	2	0	4	0	0	0	1	1	3	0	0	1	1	1	3	0	0	2	2	2	1	0	0	0	1	3	0	0	1	4	0	1	0	2	0	1	2	0	3	0
New.ReferenceOTU14255	9	2	1	6	1	2	1	1	3	0	2	2	0	0	0	0	1	0	0	0	0	2	0	1	0	2	3	4	4	2	1	1	0	1	0	0	0	0	1	0	0	0	3	0	0	1	0	0	0
New.ReferenceOTU1563	0	1	0	0	1	3	0	0	0	4	1	0	0	0	0	0	1	0	0	1	0	0	1	0	3	0	0	3	0	0	0	0	1	0	0	0	0	0	3	0	0	2	0	1	1	1	3	3	0
New.ReferenceOTU10692	2	3	0	0	0	0	1	1	1	2	0	0	0	0	0	1	1	3	0	5	1	1	3	0	0	3	0	3	0	2	0	0	0	1	3	1	2	0	4	1	0	5	0	1	2	0	0	1	0
New.ReferenceOTU13358	0	0	2	0	0	5	0	2	0	0	2	4	0	0	0	0	0	0	0	0	0	0	1	0	1	4	0	1	3	1	0	0	1	1	1	1	2	1	1	1	0	1	1	0	0	0	0	2	0
519763	86	1	60	428	83	123	223	12	562	6	47	240	0	32	0	1	1	3	0	45	33	27	7	24	27	5	211	651	346	566	403	600	422	0	0	0	0	2	0	0	0	0	0	1	2	0	4	6	0
New.ReferenceOTU29556	3	0	0	0	22	1	4	4	1	1	9	1	0	0	0	0	2	1	0	2	5	1	7	3	2	12	3	1	1	9	6	2	0	4	6	5	3	3	5	6	0	3	0	0	0	0	2	1	0
New.ReferenceOTU24832	2	1	2	0	23	0	8	2	1	4	5	3	0	3	0	0	0	2	0	0	6	2	15	4	1	14	4	1	2	3	7	2	2	2	5	1	1	7	8	11	0	0	2	0	0	1	2	3	0
New.ReferenceOTU14845	6	2	2	0	65	1	11	3	0	8	15	7	0	3	0	0	0	2	0	5	11	7	15	9	1	11	5	3	6	10	2	2	2	7	20	1	4	8	4	7	0	2	2	1	3	0	3	5	0
2318202	7	18	8	8	56	5	10	4	0	11	29	27	0	6	3	1	2	3	0	8	11	10	42	8	5	53	22	16	14	9	2	3	1	0	4	3	9	9	37	19	0	10	4	0	1	4	12	11	7
New.ReferenceOTU18250	2	5	0	0	0	0	6	0	0	0	3	0	0	0	0	0	2	0	0	0	0	0	1	0	1	0	0	0	0	2	0	0	2	0	17	0	0	7	67	0	1	32	0	0	0	8	1	2	1
533847	0	12	17	0	0	8	0	2	0	0	3	0	0	0	0	3	0	1	0	0	0	0	27	0	7	5	0	0	0	0	0	0	3	3	0	1	15	0	0	0	0	2	3	0	0	2	8	45	3
177113	18	9	33	16	17	9	32	5	6	1	17	15	0	0	1	0	1	2	0	7	20	10	44	10	11	42	20	27	19	31	58	25	16	1	6	2	5	2	9	5	0	9	5	0	0	1	7	4	1
230725	0	1	0	0	0	0	1	0	1	0	0	0	0	0	0	0	0	0	0	0	0	0	0	0	2	0	0	0	0	1	0	0	0	0	0	0	0	0	1	0	0	1	0	0	0	0	0	0	0
157772	5	24	21	9	15	69	7	20	37	4	45	14	1	1	3	1	1	26	0	4	86	16	53	19	34	58	16	53	76	81	65	21	43	2	8	0	19	7	10	54	0	12	1	0	11	28	10	15	7
New.CleanUp.ReferenceOTU297761	0	0	1	1	1	4	0	1	7	0	1	4	0	0	0	0	0	0	0	0	5	1	2	4	1	0	2	3	4	8	1	3	4	0	0	0	0	0	1	0	0	0	1	0	0	0	0	0	0
New.ReferenceOTU4703	0	1	1	3	0	1	0	0	3	0	0	2	0	0	0	0	0	0	0	0	4	1	0	1	5	1	1	3	2	1	2	0	3	0	0	0	0	0	0	0	0	0	0	0	0	0	0	1	0
New.ReferenceOTU12626	6	6	24	21	3	5	16	0	4	0	13	7	0	0	0	0	0	5	0	1	6	8	8	6	4	14	6	4	4	20	19	29	2	2	3	2	5	8	16	8	0	13	4	0	1	0	5	11	0
New.ReferenceOTU11979	0	0	12	6	1	3	0	2	0	0	4	0	0	0	0	0	0	1	0	0	0	2	9	3	0	8	1	0	0	3	0	16	2	1	2	1	1	0	8	2	0	6	0	0	0	1	2	1	1
366143	21	34	130	134	18	35	40	25	18	1	47	20	0	4	0	0	1	8	0	4	1	24	79	37	26	82	12	7	6	79	55	154	16	8	27	7	46	14	58	36	1	32	14	0	5	0	22	42	6
New.ReferenceOTU19994	0	0	3	1	0	1	0	1	0	0	1	0	0	0	0	0	0	1	1	0	0	1	3	0	1	7	0	0	0	5	3	7	3	0	0	0	2	0	2	4	0	0	0	0	0	0	1	1	0
New.CleanUp.ReferenceOTU214242	1	2	6	10	1	5	1	0	0	0	4	1	0	0	0	0	0	1	0	0	1	1	7	2	0	5	0	0	1	6	6	16	2	0	0	0	3	3	10	4	0	5	1	0	0	0	4	6	0
New.ReferenceOTU26323	0	0	15	14	1	2	1	3	1	0	6	0	0	0	0	0	0	1	0	0	0	1	9	1	1	11	0	2	0	6	3	13	1	0	4	0	4	1	8	4	0	2	1	1	0	0	3	2	0
131039	0	6	16	15	0	3	1	2	8	0	5	1	0	0	0	0	0	1	0	0	0	4	4	2	2	8	1	1	2	4	4	16	5	0	0	0	5	3	9	5	0	0	3	0	0	2	1	6	1
New.ReferenceOTU32572	3	24	50	29	4	11	8	7	6	0	14	5	0	0	0	1	0	5	0	0	3	5	6	5	11	16	4	2	2	20	10	50	2	0	6	3	13	1	28	7	1	23	0	0	0	2	9	12	2
New.ReferenceOTU2573	3	10	53	43	7	5	13	4	10	0	13	4	0	0	0	0	0	3	0	2	2	7	20	7	3	32	5	1	0	11	15	54	2	2	11	2	11	1	25	11	0	13	1	1	1	2	7	16	6
New.ReferenceOTU34015	0	5	7	12	0	0	0	1	4	0	6	2	0	0	0	0	0	1	0	0	0	0	4	6	2	16	0	0	0	1	0	14	4	1	0	0	3	2	1	3	0	5	3	0	0	0	5	2	1
New.ReferenceOTU35053	0	1	1	17	2	0	7	0	6	2	1	4	0	0	0	0	0	0	0	0	1	0	0	0	0	1	2	1	1	5	15	8	7	0	0	0	1	1	1	0	0	0	0	0	0	0	0	1	0
New.ReferenceOTU14755	1	1	0	17	1	0	9	0	21	0	0	1	0	0	0	0	0	0	0	1	2	1	0	1	0	2	5	5	10	13	23	6	18	0	1	1	1	0	0	0	1	0	0	0	0	1	0	1	0
290253	57	12	4	270	62	5	150	10	240	8	25	54	0	8	0	0	2	0	0	3	24	16	10	11	8	12	62	85	62	228	210	114	266	0	19	0	28	4	6	4	3	2	2	0	8	1	5	57	0
New.ReferenceOTU3243	4	0	0	8	3	0	12	0	15	4	2	1	0	1	0	0	0	0	0	2	2	2	0	0	4	1	3	4	3	11	19	9	32	0	1	0	3	0	0	0	0	0	0	0	2	0	0	2	0
New.ReferenceOTU35337	0	0	0	13	1	0	6	0	7	2	2	1	0	0	0	0	1	0	0	0	11	2	0	4	0	0	1	1	8	13	7	6	10	0	1	0	0	0	0	0	0	1	0	0	0	0	0	4	0
New.ReferenceOTU16599	0	1	0	0	0	0	0	0	0	0	0	0	0	1	0	0	1	8	0	6	5	0	2	0	0	0	0	0	0	0	0	0	0	0	0	0	1	0	5	10	0	1	1	0	0	4	0	2	1
New.ReferenceOTU22535	0	1	10	6	0	1	0	0	0	0	0	0	0	0	0	0	0	1	0	1	0	0	3	0	2	2	0	0	0	3	0	4	0	0	0	0	1	2	1	2	1	0	0	0	0	0	2	1	0
New.ReferenceOTU1732	4	1	2	0	1	0	4	0	0	0	0	0	0	0	0	0	0	0	0	4	1	0	3	0	0	0	1	0	0	0	0	1	0	0	0	0	0	0	0	0	0	0	0	0	0	0	0	1	0
New.ReferenceOTU10451	5	1	5	1	3	2	2	2	4	1	5	4	0	0	0	0	0	0	0	5	0	5	2	3	0	5	5	5	5	10	6	0	7	0	0	0	2	0	8	0	0	5	0	1	0	1	2	0	0
New.ReferenceOTU11949	0	4	2	0	1	0	2	1	1	0	1	3	0	0	0	0	0	0	0	1	1	1	2	0	2	2	0	2	2	2	1	0	0	1	0	0	0	0	3	0	0	2	2	0	0	2	0	0	0
129401	326	187	416	95	307	192	474	97	337	70	262	180	0	17	11	5	15	69	0	207	209	217	235	190	186	195	157	475	430	738	533	164	308	244	19	120	29	24	183	179	2	155	40	5	8	118	83	61	62
New.ReferenceOTU12431	2	3	1	1	3	1	2	0	1	2	0	3	0	0	0	0	0	1	0	1	1	1	8	1	0	4	3	0	2	4	2	1	1	0	0	0	0	1	2	1	0	0	1	0	0	0	1	0	0
New.ReferenceOTU12030	0	1	4	4	0	2	1	0	1	3	0	3	0	0	0	0	0	1	0	1	0	0	4	1	0	3	3	1	2	2	5	1	0	0	0	0	0	0	0	0	0	0	0	0	0	0	0	0	0
New.ReferenceOTU10523	0	0	3	0	0	0	3	0	0	0	0	0	0	0	0	0	0	3	0	3	3	0	8	0	0	6	0	0	0	2	0	0	1	0	0	0	0	1	0	0	0	1	0	0	0	0	0	0	0
New.ReferenceOTU12324	3	3	2	2	1	0	4	0	0	0	0	0	0	0	0	0	0	0	0	1	4	0	3	0	0	2	0	3	0	5	6	3	0	0	0	0	0	0	0	0	0	0	0	0	0	0	0	0	0
213885	0	4	0	0	0	0	0	1	0	0	0	0	0	12	2	0	3	1	0	17	12	0	0	0	0	0	0	0	0	0	0	0	0	0	3	0	2	4	5	9	1	2	4	0	0	2	11	9	2
New.ReferenceOTU23594	0	1	0	0	0	2	0	1	0	0	3	0	0	1	0	0	1	0	0	2	0	0	6	0	3	2	0	0	0	0	0	0	0	0	0	0	1	0	3	1	0	0	1	0	0	0	1	2	2
330333	2	2	6	3	0	0	4	0	0	0	0	0	0	0	0	0	0	0	0	0	0	0	1	0	0	2	0	0	3	8	7	2	0	0	0	0	1	0	0	1	0	1	1	0	0	0	0	2	0
198967	0	4	0	0	0	0	0	0	0	0	0	0	0	1	0	0	2	2	0	7	2	0	0	0	0	0	0	0	0	0	0	0	0	8	11	7	5	4	7	1	1	11	2	1	1	0	5	4	2
359120	0	15	0	0	0	0	0	0	0	0	0	0	0	8	3	10	0	18	2	29	13	0	0	0	0	0	0	0	0	0	0	0	0	18	20	15	12	32	29	19	1	14	4	6	2	0	23	28	8
New.ReferenceOTU18223	0	4	0	0	1	0	0	0	0	0	1	0	2	0	0	0	0	0	0	4	6	0	0	0	0	5	0	0	0	0	0	0	0	1	1	1	0	0	0	1	0	0	0	0	0	1	5	1	0
564334	1	66	35	3	0	31	1	30	6	0	99	2	1	1	7	2	3	36	0	99	193	0	99	1	38	70	0	4	9	10	8	4	9	45	33	29	15	35	43	76	2	38	19	3	9	73	25	22	42
158722	0	3	3	2	0	1	0	2	4	0	8	1	0	0	1	1	0	2	0	4	8	0	22	0	12	16	0	3	4	4	5	4	3	1	3	2	2	0	15	17	0	14	0	0	3	4	1	1	2
157162	0	0	0	1	0	0	0	0	0	0	0	0	0	0	0	0	0	0	0	1	1	0	3	0	1	4	0	0	0	3	0	0	1	0	0	1	0	1	3	1	0	4	0	0	0	1	3	0	0
New.ReferenceOTU18575	0	0	0	0	1	0	0	0	0	0	0	2	0	0	0	0	0	0	0	5	1	0	0	0	0	0	2	1	0	0	3	1	1	0	0	0	0	0	0	0	0	1	0	0	0	1	0	0	0
New.ReferenceOTU1798	6	0	1	0	1	0	11	0	0	0	0	0	0	0	0	0	0	0	0	0	0	1	4	0	0	4	1	1	2	2	1	0	0	0	1	0	0	0	0	0	0	0	0	0	0	0	2	0	0
New.ReferenceOTU10759	4	4	6	0	1	0	1	0	0	1	0	2	0	0	0	0	0	0	0	0	0	0	1	0	0	1	2	2	2	3	2	0	0	0	2	1	1	2	2	0	0	0	0	0	0	0	1	1	0
New.ReferenceOTU13020	2	0	2	0	0	1	4	0	1	0	0	0	0	0	0	0	2	0	0	1	1	0	0	0	0	7	1	0	0	2	2	3	1	0	1	0	0	0	1	0	0	0	0	0	0	0	0	0	0
New.ReferenceOTU12749	0	0	1	0	0	0	0	0	1	0	0	0	0	0	0	0	0	0	0	0	0	0	0	0	0	2	0	0	0	0	0	0	0	0	0	0	0	0	0	0	0	0	0	0	0	0	0	0	0
New.ReferenceOTU14469	0	2	3	0	0	0	0	0	0	0	0	0	0	0	0	0	0	0	0	0	0	0	1	0	0	1	0	0	0	0	0	0	0	0	0	0	0	0	1	0	0	0	0	0	0	0	0	0	0
New.ReferenceOTU17517	2	4	23	10	0	6	1	2	1	0	5	0	0	0	0	0	0	1	0	0	0	4	8	1	0	7	0	0	0	1	7	6	1	0	2	2	5	4	4	3	0	8	2	0	0	1	4	2	3
New.ReferenceOTU14153	1	1	10	0	1	1	5	0	0	0	0	3	0	0	0	0	1	0	0	0	0	1	3	0	0	2	1	0	0	3	0	1	0	0	0	0	1	0	2	0	0	0	0	0	0	0	1	1	2
New.ReferenceOTU14163	0	0	6	1	0	1	0	0	0	0	0	0	0	0	0	0	0	1	0	0	0	0	1	0	0	2	0	0	0	2	0	3	0	0	0	0	2	0	2	0	0	0	0	0	0	0	0	0	0
New.ReferenceOTU11565	0	0	3	1	0	0	0	0	0	0	0	0	0	0	0	0	0	0	0	0	0	0	1	0	0	0	0	0	0	3	0	0	0	0	0	0	0	0	0	0	0	0	0	0	0	0	0	0	0
New.ReferenceOTU15631	3	12	2	0	5	3	5	0	0	1	0	0	0	0	0	0	0	0	0	2	4	0	3	0	0	1	1	1	0	0	5	2	0	1	0	0	0	0	2	1	0	2	0	0	0	0	0	0	0
New.ReferenceOTU10105	3	3	4	5	4	1	0	0	2	2	0	3	0	0	1	0	0	0	0	4	2	0	2	0	0	2	6	4	0	3	0	1	0	0	0	0	0	1	0	0	0	1	1	0	0	0	2	0	1
New.CleanUp.ReferenceOTU137387	0	7	2	2	0	1	0	0	0	0	0	6	0	0	0	0	0	1	0	0	1	0	2	0	0	3	2	1	0	0	3	0	0	1	5	4	0	1	13	0	0	9	0	1	0	0	1	5	0
New.ReferenceOTU11007	0	1	0	0	0	0	0	0	0	0	0	0	0	1	0	0	0	0	0	1	2	0	2	0	0	0	0	0	0	0	0	0	0	3	0	3	1	0	3	0	0	2	0	0	0	0	0	1	0
New.ReferenceOTU13705	0	2	0	0	0	0	0	0	0	0	2	1	0	1	0	0	0	2	0	0	3	2	3	0	0	0	0	1	0	0	1	0	0	1	6	1	3	4	0	0	0	0	0	0	0	0	1	3	1
New.ReferenceOTU10815	0	1	3	0	0	1	0	0	1	5	0	0	0	0	0	0	0	3	0	1	5	0	1	0	0	1	1	0	0	0	0	0	1	1	1	0	2	1	2	0	0	4	0	0	0	0	1	5	0
540079	0	1	0	5	0	0	0	0	2	0	0	2	0	3	0	0	1	6	1	4	10	0	0	0	0	0	0	0	0	0	0	4	3	0	2	1	0	3	4	0	0	9	0	0	0	3	2	3	0
New.ReferenceOTU12534	0	2	4	1	0	3	0	0	1	2	1	5	0	0	0	0	2	0	0	1	1	0	1	0	2	2	2	2	5	1	2	0	0	0	4	3	2	1	2	0	0	1	0	0	1	2	0	0	0
New.ReferenceOTU1037	0	4	1	0	0	0	0	0	0	0	0	0	0	0	0	0	0	0	0	18	7	0	0	0	0	0	0	0	0	0	0	0	0	0	0	1	1	0	1	0	0	1	2	0	0	1	0	2	1
New.ReferenceOTU10968	0	0	1	0	0	0	0	0	0	0	0	0	0	1	0	0	1	0	0	5	2	0	3	0	1	1	0	0	0	0	0	0	0	0	1	0	0	0	0	0	0	0	0	0	0	1	0	0	0
New.ReferenceOTU11945	1	0	0	0	1	0	1	0	1	0	0	0	0	0	0	0	1	0	0	4	4	0	0	0	0	0	1	0	0	1	1	6	0	0	0	0	2	0	0	0	0	0	1	0	0	0	1	1	0
New.ReferenceOTU128	1	1	3	0	0	0	0	0	0	0	0	2	0	1	0	0	0	2	0	3	6	0	0	0	0	0	0	0	1	0	0	0	0	0	1	3	3	1	3	0	0	2	1	0	0	0	0	1	0
New.ReferenceOTU10445	10	5	0	3	11	9	0	3	4	21	0	4	0	1	1	4	1	6	0	8	3	4	3	8	2	2	11	15	8	5	17	1	2	2	4	9	1	2	5	0	0	13	2	1	2	1	1	3	1
3438642	19	3	13	10	11	7	5	4	10	29	2	11	0	0	2	5	1	5	0	7	6	7	6	22	9	4	16	15	5	26	17	6	8	2	3	11	2	5	7	1	1	9	9	4	0	0	3	6	1
New.CleanUp.ReferenceOTU38811	7	2	3	0	3	2	0	2	7	17	0	3	0	2	0	1	1	0	0	2	5	3	1	4	3	0	3	7	3	4	3	1	1	6	2	5	4	0	1	1	0	3	3	1	0	3	1	2	0
New.ReferenceOTU12335	1	3	0	0	0	0	0	0	0	0	0	1	0	3	0	0	0	0	0	6	4	0	0	0	0	0	1	0	0	0	0	3	0	0	0	0	4	0	0	0	0	0	0	0	0	0	1	1	0
New.ReferenceOTU1007	0	1	0	0	0	0	0	5	0	0	0	0	0	0	0	0	1	1	0	5	0	0	0	0	0	0	0	0	0	0	0	0	0	0	0	6	1	0	1	0	0	1	0	0	0	0	0	1	1
New.ReferenceOTU17574	2	0	0	6	1	1	0	10	2	15	0	0	9	2	1	2	1	0	12	0	0	0	0	0	0	0	2	0	0	0	0	0	0	1	1	2	1	19	1	0	3	3	0	0	0	0	0	0	0
New.ReferenceOTU100	10	0	0	6	4	2	4	2	1	5	1	0	0	11	0	2	6	5	1	0	0	0	0	2	3	1	2	1	1	1	2	3	1	1	6	9	1	6	4	2	1	6	0	1	1	4	1	0	2
301921	2	0	0	0	1	3	1	3	0	22	2	0	19	1	5	0	3	15	8	0	0	0	0	0	10	2	0	0	1	9	8	1	1	0	0	0	0	0	12	27	56	5	11	0	2	1	17	1	1
4431608	0	0	0	0	1	0	0	0	0	3	0	0	1	4	0	0	3	5	8	0	0	0	0	0	0	0	0	0	0	0	0	0	0	0	0	0	3	0	0	7	5	0	33	0	0	1	48	0	0
New.ReferenceOTU35367	0	0	0	6	0	0	0	0	8	0	0	0	11	2	4	7	4	4	1	0	0	0	0	0	0	0	0	0	0	0	0	1	0	0	0	0	0	1	0	0	1	0	6	12	0	24	5	1	47
New.ReferenceOTU31482	0	0	0	5	0	0	0	0	3	0	0	1	7	6	3	2	2	6	2	0	0	0	0	1	0	0	1	0	0	0	0	1	0	0	0	0	2	0	2	0	1	0	20	8	0	31	16	0	87
New.ReferenceOTU29297	0	0	0	7	0	0	0	0	3	1	0	0	0	3	3	5	4	3	5	0	0	0	0	0	0	0	1	0	0	0	0	0	0	0	0	0	2	2	0	0	1	0	2	4	0	12	4	0	45
663969	3	1	1	0	4	8	0	1	0	6	5	0	58	81	194	2077	104	67	732	1	2	0	1	0	3	0	0	2	0	3	1	0	0	19	82	64	29	209	102	93	2605	243	185	838	14	95	165	66	75
299879	1	0	3	8	0	18	0	3	2	0	2	11	3	0	2	25	3	1	8	0	0	0	3	3	15	3	0	9	13	8	16	2	0	0	2	0	0	3	7	1	20	1	3	6	0	1	0	0	3
352468	0	2	0	0	0	0	0	0	0	0	0	0	62	29	124	666	106	32	107	20	6	0	0	0	0	0	0	0	0	2	0	0	0	62	122	113	62	201	349	19	418	1833	9	631	7	342	10	106	98
New.ReferenceOTU34825	0	0	0	0	0	0	0	0	0	0	0	0	2	0	2	33	1	2	25	0	0	0	0	0	0	0	0	0	0	0	0	0	0	0	1	1	1	5	0	0	23	0	1	8	0	1	1	0	1
4326573	0	0	0	5	0	0	0	0	1	0	0	0	0	0	2	3	0	0	0	0	0	0	2	0	0	1	0	0	0	0	0	1	1	3	1	1	0	0	0	0	2	1	0	8	0	1	0	0	0
New.ReferenceOTU1024	0	17	12	0	0	1	0	0	0	0	0	0	0	38	9	17	9	9	1	9	12	0	0	3	0	0	0	0	0	0	3	0	0	87	15	24	34	13	21	19	5	28	21	2	4	21	30	70	9
New.ReferenceOTU17104	0	1	0	0	0	0	0	0	0	0	0	0	0	2	0	0	0	0	0	2	0	0	0	0	0	0	0	0	0	0	0	0	0	3	0	0	4	0	1	1	0	1	0	0	0	1	0	5	1
228232	0	58	30	0	0	8	0	2	0	0	2	2	5	103	20	32	37	60	3	32	46	4	1	7	10	0	0	0	0	0	0	0	0	218	58	131	138	47	54	73	14	68	75	20	10	48	122	196	27
New.ReferenceOTU12556	0	2	0	0	0	1	0	0	0	0	0	0	0	2	0	0	0	0	0	0	1	0	0	0	0	0	0	0	0	0	0	0	0	3	1	1	0	0	3	1	0	0	0	0	0	0	0	4	0
New.ReferenceOTU31928	0	1	0	0	0	0	0	0	0	0	0	0	0	3	2	0	0	1	0	0	3	0	0	0	0	0	0	0	0	0	0	0	0	3	1	2	1	1	0	1	0	0	1	0	0	1	5	7	1
New.ReferenceOTU11432	0	2	1	0	0	0	0	0	0	0	0	0	0	0	0	0	0	0	0	1	1	0	0	0	0	0	0	0	0	0	0	0	0	2	2	0	4	2	1	1	0	0	1	0	0	0	1	2	0
New.ReferenceOTU10473	0	1	1	0	0	0	0	0	0	0	0	0	0	1	0	0	3	1	0	0	0	0	0	0	0	0	0	0	0	0	0	0	0	2	0	3	3	0	2	1	1	1	1	0	0	1	3	4	0
New.ReferenceOTU11287	0	3	5	0	0	0	0	0	0	0	0	0	0	5	1	3	3	3	0	3	1	0	0	0	1	0	0	0	0	0	0	0	0	13	4	14	11	3	6	4	3	9	4	1	1	4	4	16	3
577512	34	216	66	51	34	93	19	19	31	22	30	16	5	223	40	62	61	145	1	79	92	273	164	515	86	108	11	226	184	170	154	157	32	363	152	228	220	83	120	163	38	126	105	43	14	155	141	389	81
New.ReferenceOTU12855	0	3	0	0	1	0	0	0	0	0	0	0	0	0	0	1	1	3	0	0	0	0	0	0	0	0	0	0	0	0	0	0	0	0	1	1	2	1	3	0	0	4	0	0	0	1	6	1	0
New.ReferenceOTU15817	0	2	0	0	1	0	0	0	0	0	0	0	0	2	1	2	1	0	0	2	0	0	0	0	0	0	0	0	0	0	0	0	0	4	0	0	4	0	0	0	0	2	3	1	1	0	2	1	2
New.CleanUp.ReferenceOTU309345	0	3	0	0	0	0	0	0	0	0	0	0	0	0	2	0	0	4	0	0	0	0	0	0	0	0	0	0	0	0	0	0	0	0	1	0	1	0	4	0	0	3	10	0	2	2	13	6	0
New.ReferenceOTU16760	0	1	4	0	0	0	0	0	0	0	0	0	0	0	0	0	0	2	0	0	1	0	0	0	0	0	0	0	0	0	0	0	0	1	11	0	7	8	10	11	0	2	0	0	2	0	0	4	0
New.ReferenceOTU12521	0	3	2	0	0	0	0	0	0	0	0	0	0	0	0	0	0	1	0	0	4	0	0	0	0	0	0	0	0	0	0	0	0	1	3	2	2	4	6	3	0	10	0	0	1	0	0	3	0
New.ReferenceOTU15698	0	1	3	0	0	0	0	0	0	0	0	0	0	0	0	0	0	2	0	5	9	0	0	0	0	0	0	0	0	0	0	0	0	1	12	0	2	9	9	5	0	7	0	0	0	0	0	6	0
New.CleanUp.ReferenceOTU150006	0	8	9	0	0	0	0	0	0	0	0	0	0	0	0	0	1	8	0	10	21	0	0	0	0	0	0	0	0	0	0	0	0	2	3	4	12	14	25	13	1	14	1	0	0	0	0	6	0
New.ReferenceOTU21289	0	0	0	0	0	0	0	0	0	0	0	0	0	2	0	0	0	0	0	1	1	0	0	0	0	0	0	0	0	0	0	0	0	1	0	1	2	0	0	0	0	0	1	0	0	0	0	0	0
New.ReferenceOTU10361	0	4	0	0	0	1	0	1	0	0	4	0	0	0	0	0	1	1	0	3	6	0	8	0	3	16	0	0	0	0	0	0	0	4	15	1	1	6	1	2	0	1	4	0	0	1	4	0	0
188457	0	4	2	0	9	0	0	12	0	2	13	0	0	1	0	2	3	4	1	8	9	1	6	0	1	6	0	0	0	0	0	0	0	15	18	18	9	12	4	7	2	9	10	3	1	12	8	16	5
New.ReferenceOTU12048	1	4	1	0	50	0	8	0	0	10	1	11	0	0	0	5	0	6	0	6	3	5	1	2	0	0	11	0	0	0	0	0	0	22	4	6	2	2	4	6	1	0	1	0	0	1	0	9	0
New.CleanUp.ReferenceOTU182178	0	4	0	0	10	0	0	0	0	2	0	1	0	1	2	1	0	0	0	1	1	0	0	1	0	0	1	0	0	0	0	0	0	0	0	1	4	1	3	1	0	1	1	0	2	0	3	6	0
New.ReferenceOTU11707	1	0	0	0	5	0	1	0	0	0	1	1	0	0	0	0	0	0	0	0	1	0	0	0	0	0	2	0	0	0	0	0	0	1	0	3	0	0	0	1	0	0	0	0	0	0	0	1	0
New.ReferenceOTU13342	0	2	0	0	4	0	0	1	0	0	0	1	0	1	0	0	0	0	0	1	0	0	0	0	0	0	0	0	0	0	0	0	0	0	0	0	0	0	0	1	0	3	0	1	0	0	1	2	0
168383	0	31	1	0	23	0	2	22	0	0	26	3	0	8	1	9	7	16	1	12	15	0	12	0	0	18	0	0	0	0	0	0	0	81	41	41	20	33	20	15	8	14	24	4	4	23	30	33	11
210895	5	7	0	0	50	0	1	1	0	4	0	15	1	0	3	2	0	5	1	22	15	2	0	7	0	0	3	0	0	0	0	0	0	13	2	7	1	1	1	11	1	0	1	5	0	8	2	7	2
New.ReferenceOTU1462	0	0	0	0	1	0	1	0	0	0	0	1	0	1	0	0	0	0	0	3	2	0	0	0	0	0	0	0	0	0	0	0	0	0	1	2	1	0	0	0	1	0	0	1	0	0	1	0	0
458550	3	14	19	3	43	23	7	20	3	5	16	3	0	7	0	10	4	6	1	10	3	6	54	3	21	63	7	12	16	18	7	14	6	36	34	14	18	21	8	11	3	17	11	7	0	20	12	19	8
191502	10	21	62	15	66	50	21	13	16	16	22	7	0	0	1	13	0	18	0	4	8	3	53	4	75	63	5	64	67	41	42	19	17	23	29	21	11	19	26	16	2	16	10	12	5	24	6	18	15
183517	13	40	116	10	90	85	29	21	0	18	51	4	0	1	13	16	0	26	0	5	6	7	116	4	111	165	8	75	108	57	85	6	4	50	64	17	10	36	33	36	2	36	3	6	5	47	4	8	31
New.ReferenceOTU10272	0	1	0	0	0	0	0	0	0	0	0	0	0	0	0	6	0	1	1	0	1	0	0	1	0	0	0	0	0	0	0	0	0	13	3	4	0	1	0	0	0	5	7	2	0	0	9	0	0
New.ReferenceOTU1291	0	3	0	0	4	0	0	0	0	0	0	1	0	1	0	0	0	0	0	6	1	0	0	0	0	2	3	0	0	0	0	0	0	0	2	2	2	2	0	2	0	0	0	0	0	0	1	2	0
New.ReferenceOTU16144	0	0	0	0	3	0	2	0	0	3	0	0	0	0	0	0	0	0	0	0	0	0	2	0	0	1	0	0	0	0	0	0	0	0	0	0	1	2	2	1	0	0	0	0	0	0	0	1	0
New.ReferenceOTU18628	0	0	0	0	1	0	0	0	0	0	1	0	0	0	0	0	0	0	0	0	1	2	0	0	0	1	0	0	0	0	0	0	0	2	0	3	1	5	0	1	1	0	0	1	0	0	0	1	0
New.ReferenceOTU10114	1	11	1	0	2	0	1	3	0	2	12	0	0	2	1	4	2	0	0	7	6	0	4	0	0	2	1	0	0	0	0	0	0	11	16	10	7	5	17	12	1	14	3	6	0	7	12	13	9
271602	0	2	0	0	5	2	0	2	0	3	1	0	0	0	0	3	1	1	0	0	1	0	1	0	0	2	0	0	0	0	0	0	0	3	1	2	3	1	4	1	0	5	0	0	0	0	4	2	0
461487	0	5	1	0	18	0	0	9	0	3	9	0	0	11	0	2	2	2	0	8	8	0	8	0	0	6	0	0	0	0	0	0	0	31	32	20	10	17	2	4	0	6	4	4	1	10	10	14	6
New.CleanUp.ReferenceOTU59682	0	0	0	0	0	0	0	0	0	0	0	0	0	0	0	0	0	0	0	0	1	0	0	0	0	0	0	0	0	0	0	0	0	0	0	0	8	0	0	0	2	0	0	0	0	3	0	14	2
134517	0	0	0	0	0	0	0	0	0	0	0	0	0	0	0	1	0	0	1	10	6	0	0	0	0	0	0	0	0	0	0	0	0	0	0	0	25	0	0	0	1	0	2	0	1	5	2	45	3
New.ReferenceOTU21771	0	0	0	0	0	0	0	0	0	0	0	0	0	0	0	0	0	0	0	10	4	0	0	0	0	0	0	0	0	0	0	0	0	0	0	0	7	0	0	0	0	0	0	0	0	8	0	20	3
New.ReferenceOTU18433	0	2	1	0	1	0	0	0	0	1	0	0	0	0	0	0	0	0	0	0	0	0	1	0	0	1	0	1	0	2	0	0	0	0	1	0	0	0	0	0	0	1	0	0	0	0	0	0	0
New.ReferenceOTU14064	0	0	0	0	0	0	0	1	0	0	1	0	0	0	0	0	0	0	0	2	1	0	0	0	0	0	0	2	0	0	0	0	0	0	1	0	0	0	0	0	0	0	0	0	0	1	0	0	0
New.ReferenceOTU11424	0	2	0	0	0	0	1	0	0	0	0	0	0	0	0	0	0	0	0	3	4	0	0	0	0	0	0	0	0	0	0	0	0	2	0	2	0	0	0	0	0	0	1	0	0	0	2	0	0
New.ReferenceOTU13608	0	6	0	0	0	0	0	0	0	0	0	0	0	1	0	1	0	0	0	0	1	0	0	0	0	0	0	0	0	0	0	0	0	0	12	2	4	5	3	1	3	5	3	0	1	1	4	3	0
New.ReferenceOTU16000	0	26	0	0	0	0	0	0	0	0	0	0	0	3	2	2	2	4	0	2	4	0	0	0	0	0	0	0	0	0	0	0	0	1	37	0	21	30	26	8	7	20	22	1	3	6	17	41	4
New.ReferenceOTU35012	0	7	0	0	0	0	0	0	0	0	0	0	0	0	0	3	1	0	0	0	1	0	0	0	0	0	0	0	0	0	0	0	0	0	13	0	3	13	3	2	0	7	8	1	0	2	11	12	0
New.CleanUp.ReferenceOTU223176	0	4	0	0	0	0	0	0	0	0	0	0	0	1	0	0	0	0	1	0	0	0	0	0	0	0	0	0	0	0	0	0	0	2	8	0	2	7	12	5	0	5	4	0	0	1	3	7	0
New.ReferenceOTU14130	0	6	6	0	0	0	0	2	0	0	0	5	0	0	0	0	0	0	0	1	0	0	0	1	0	0	3	1	0	0	0	0	0	0	2	0	0	0	0	0	0	2	0	0	0	0	0	0	0
New.ReferenceOTU12616	0	2	3	0	0	0	0	0	0	0	0	2	0	0	0	0	1	0	0	3	1	0	0	0	0	0	0	0	0	0	0	0	0	0	2	0	0	0	0	0	0	0	0	0	0	0	0	0	0
New.ReferenceOTU11881	0	1	6	0	0	0	0	0	0	0	0	6	0	0	0	0	0	0	0	0	0	0	0	1	3	0	3	0	0	0	0	0	0	0	3	1	1	1	1	0	0	2	0	0	0	0	0	0	0
620319	0	30	17	0	0	17	0	18	0	0	29	0	0	5	3	4	11	4	0	93	207	0	51	0	29	128	1	0	0	0	0	0	0	22	121	10	10	48	6	1	2	11	12	3	0	14	21	12	6
New.ReferenceOTU16268	0	1	0	0	0	0	0	0	0	0	2	0	0	1	0	0	1	1	0	7	23	0	3	0	0	8	0	0	0	0	0	0	0	0	9	1	1	4	2	0	0	0	1	0	0	0	0	0	0
591405	0	0	0	0	0	0	0	0	0	0	0	0	0	20	1	0	6	0	0	5	8	0	0	0	0	0	0	0	0	0	0	0	0	0	0	0	1	0	0	0	0	0	1	2	0	3	2	0	0
157376	0	0	0	0	0	0	0	1	0	0	2	0	0	142	5	3	37	5	0	41	40	0	0	0	0	0	0	0	0	0	0	0	0	0	19	0	2	12	0	2	6	3	13	1	2	24	23	7	20
New.ReferenceOTU10484	0	3	0	0	0	0	0	0	0	0	0	0	0	1	0	1	0	4	0	0	1	0	0	0	0	0	0	0	0	0	0	0	0	0	9	0	8	3	2	0	1	5	3	4	3	1	7	6	2
New.ReferenceOTU11321	0	17	0	0	0	0	0	0	0	0	0	0	0	2	3	2	4	6	3	5	5	0	0	0	0	0	0	0	0	0	0	0	0	2	25	2	6	12	11	1	8	18	9	1	1	8	17	27	0
New.ReferenceOTU11143	3	4	2	0	0	1	7	0	0	0	0	0	0	2	1	0	0	0	0	4	3	0	2	3	0	0	0	0	0	1	2	0	0	0	3	1	3	0	0	0	1	1	0	0	0	1	0	2	0
592649	0	185	0	0	0	0	0	0	0	0	0	0	0	0	5	0	0	10	0	2	1	0	0	0	0	0	0	0	0	0	0	0	0	0	0	0	110	0	251	16	0	213	64	0	46	0	58	193	0
New.ReferenceOTU15401	0	1	0	0	0	0	1	0	0	0	0	0	0	3	0	0	2	0	0	2	1	0	0	0	0	0	0	0	0	0	0	0	0	2	2	5	3	2	0	0	0	0	2	0	0	0	1	3	0
New.ReferenceOTU27124	0	6	0	0	0	0	0	0	0	0	0	0	0	2	0	0	0	0	0	1	2	0	0	0	0	0	0	16	14	2	0	0	0	0	0	3	0	0	17	1	1	12	0	0	0	4	0	0	0
New.ReferenceOTU1283	0	2	0	0	0	0	0	0	0	0	0	0	0	0	0	0	0	0	0	3	0	0	0	0	0	0	0	0	0	0	0	0	0	0	0	0	0	0	0	0	0	0	0	0	0	0	0	0	0
New.ReferenceOTU1677	0	2	0	0	0	0	0	0	0	0	0	0	0	1	0	1	0	0	1	0	1	0	0	0	0	0	0	0	0	0	0	0	0	0	0	0	0	1	0	1	0	0	1	0	0	1	1	0	3
New.ReferenceOTU24918	0	1	0	0	0	0	0	0	0	0	0	0	0	0	1	0	0	0	0	1	1	0	0	0	0	0	0	0	0	0	0	0	0	0	2	0	0	0	0	0	0	0	0	0	1	0	0	1	0
New.ReferenceOTU11473	0	2	0	0	0	0	0	0	0	0	0	0	0	2	1	0	1	1	1	5	5	0	0	0	0	0	0	0	0	0	0	0	0	0	6	1	5	5	5	0	0	3	1	0	3	2	1	6	2
New.ReferenceOTU10686	0	3	0	0	0	0	0	0	0	0	0	0	0	0	0	0	5	1	0	2	5	0	0	0	0	0	0	0	0	0	0	0	0	0	6	0	4	2	1	1	0	1	0	0	3	4	1	6	2
New.ReferenceOTU1144	0	0	0	0	0	0	0	0	0	0	0	0	0	0	0	0	0	0	0	0	0	0	0	0	0	0	0	0	0	0	0	0	0	0	0	0	0	0	1	0	1	1	1	0	0	1	0	0	0
837396	0	0	0	0	0	0	0	0	0	0	0	0	0	0	0	0	0	1	0	0	1	0	0	0	0	0	0	0	0	0	0	0	0	0	0	0	0	0	1	0	0	0	0	0	0	0	0	0	1
New.ReferenceOTU18737	0	2	0	0	0	0	0	0	0	0	0	0	0	0	1	0	0	0	0	0	0	0	0	0	0	0	0	0	0	0	0	0	0	0	0	0	4	0	0	3	0	1	0	0	0	0	0	1	1
New.CleanUp.ReferenceOTU172519	0	0	0	0	0	0	0	0	0	0	0	0	0	0	1	0	0	1	0	0	5	0	0	0	0	0	0	0	0	0	0	0	0	0	0	0	1	0	3	0	0	1	0	0	0	2	0	2	4
New.ReferenceOTU20142	0	22	0	0	0	0	0	0	0	0	0	0	0	0	2	0	0	2	0	6	11	0	0	0	0	0	0	0	0	0	2	0	0	5	0	1	13	0	21	10	3	14	4	4	7	34	9	14	11
988932	0	33	0	0	0	0	0	0	0	0	0	0	0	0	1	1	0	1	0	0	0	0	0	0	0	0	0	0	0	0	0	0	0	0	0	0	16	0	8	2	0	6	1	1	5	1	0	12	1
New.ReferenceOTU28915	0	8	0	0	0	0	0	0	0	0	0	0	0	0	1	7	0	2	1	4	8	0	0	0	0	0	2	0	0	0	0	0	0	1	0	0	6	0	5	1	0	7	13	3	0	1	9	11	0
158217	0	2	0	0	0	0	0	0	0	0	0	0	0	8	0	0	5	0	0	3	5	0	0	0	0	3	0	0	0	0	0	0	0	1	11	0	0	6	0	0	0	0	2	0	1	1	0	1	1
157804	0	5	16	0	0	2	0	0	1	0	0	3	0	0	2	0	0	0	0	0	1	0	0	3	5	0	4	1	0	0	0	1	0	1	1	0	0	0	0	0	0	2	0	0	0	0	0	2	1
New.ReferenceOTU15829	0	2	2	0	0	0	0	3	0	0	1	0	1	0	0	0	0	0	0	5	4	0	8	0	3	8	0	0	0	0	0	0	0	0	5	1	0	8	0	1	0	0	1	0	0	2	3	0	3
New.ReferenceOTU5184	0	2	0	0	0	0	0	1	0	0	2	0	0	0	0	0	0	0	0	1	3	0	4	0	4	11	0	0	0	0	0	0	0	1	4	0	0	3	0	0	0	1	0	0	0	0	2	1	0
New.ReferenceOTU12602	2	2	0	0	0	0	0	0	0	0	0	0	0	0	0	0	0	1	0	0	2	0	0	0	0	0	0	0	0	2	0	0	0	8	3	6	1	0	1	1	0	5	0	0	0	0	1	0	0
New.ReferenceOTU10530	20	4	0	0	1	0	13	2	0	0	2	0	0	1	1	2	0	0	0	0	6	1	1	0	0	2	0	2	1	1	7	1	0	2	1	0	0	1	3	1	0	0	4	1	0	1	0	0	0
New.ReferenceOTU11228	13	9	2	0	3	0	26	2	0	2	2	10	0	5	3	0	1	0	0	5	14	1	1	2	1	0	3	0	0	2	1	1	0	22	8	6	1	7	6	4	2	5	3	1	1	1	5	5	5
New.ReferenceOTU10681	6	0	1	0	0	2	6	0	1	0	1	7	0	2	0	2	1	0	0	1	5	2	0	1	0	0	2	0	0	4	2	0	0	0	0	2	0	3	1	0	0	2	0	0	0	1	1	0	1
566391	0	4	0	0	0	0	1	0	0	0	4	7	0	12	1	3	2	2	0	6	6	2	2	0	0	5	8	0	0	0	0	0	0	9	9	5	2	4	4	7	1	3	2	0	1	3	1	0	1
523099	0	3	0	1	0	0	0	0	0	0	0	0	0	1	0	0	0	1	0	6	6	0	0	0	0	0	0	1	1	4	5	1	0	4	3	3	2	1	6	8	0	3	0	0	1	7	0	3	3
New.ReferenceOTU22868	0	4	1	0	0	0	0	0	0	0	0	1	0	0	4	1	1	0	0	11	25	0	0	0	0	0	0	0	0	3	5	0	5	87	3	47	1	0	17	3	0	17	5	0	0	0	1	2	3
799034	0	22	1	0	0	1	0	0	7	0	0	1	4	3	2	0	4	3	0	30	58	1	0	0	0	0	1	3	3	26	14	0	13	341	10	164	4	10	26	3	0	38	7	0	0	5	6	11	1
1110312	4	47	6	0	1	1	8	2	0	0	5	4	0	42	17	4	19	10	1	19	53	1	9	5	1	15	4	6	7	5	15	1	1	27	33	5	10	25	34	22	4	39	15	0	5	20	6	13	10
New.CleanUp.ReferenceOTU286269	0	5	0	0	0	0	0	0	0	0	0	2	0	0	1	0	2	0	0	0	8	0	0	0	0	0	7	0	0	0	0	0	0	4	2	6	0	1	6	3	0	8	0	0	1	1	0	1	2
640999	91	28	17	0	8	9	165	16	0	0	22	16	1	36	17	10	12	4	1	21	29	24	11	35	4	32	19	12	29	0	8	0	0	88	107	32	11	58	5	7	5	7	31	6	2	13	41	10	7
New.ReferenceOTU11607	3	1	0	0	0	0	7	1	0	0	0	0	0	2	0	1	0	0	0	1	2	4	0	0	0	0	0	2	0	0	0	0	0	1	0	1	0	1	1	0	0	0	1	0	0	0	1	0	0
New.ReferenceOTU15476	0	1	0	0	0	0	0	0	0	0	0	1	0	3	0	0	0	4	0	3	2	0	0	0	0	0	6	0	0	0	0	0	0	8	3	0	4	0	8	1	0	4	0	0	0	6	0	2	4
159007	4	117	322	3	0	174	1	19	0	0	22	209	2	63	10	6	30	8	0	36	88	229	3	171	197	1	185	14	20	1	0	6	0	60	102	20	18	49	117	10	18	90	16	5	6	37	23	31	24
New.ReferenceOTU19957	0	2	3	0	0	4	0	0	0	0	0	0	0	0	0	1	0	0	0	1	1	1	0	2	1	0	3	0	1	0	0	0	0	7	1	0	0	1	1	0	0	2	0	0	0	0	1	0	0
295296	0	13	11	0	0	1	0	2	0	0	0	10	0	2	4	2	1	0	0	1	7	3	0	5	3	0	8	1	1	0	0	0	0	1	4	2	0	3	14	6	0	23	0	7	3	2	1	0	1
New.CleanUp.ReferenceOTU120627	0	11	39	0	0	22	0	0	0	0	2	12	0	2	0	3	0	0	0	1	3	16	0	14	35	0	9	2	1	0	0	0	0	4	5	4	3	5	13	1	2	5	0	0	1	1	0	2	4
358007	1	11	20	0	0	5	2	2	0	0	3	33	0	8	1	1	1	0	0	15	9	1	0	14	9	1	20	1	1	0	0	0	0	0	4	1	0	3	6	2	2	5	0	0	3	4	1	1	4
208042	0	2	2	0	0	0	0	0	0	0	0	12	0	31	0	1	5	0	0	6	12	11	1	7	1	1	10	0	0	0	0	0	0	3	16	2	1	5	6	3	1	6	3	1	0	2	3	0	0
New.ReferenceOTU1350	0	2	0	0	0	0	0	0	0	0	0	0	0	0	0	0	0	0	0	0	0	0	0	0	0	3	0	0	0	0	0	0	0	0	0	0	0	1	0	0	0	1	0	0	0	0	0	0	2
New.ReferenceOTU11048	2	0	0	0	0	0	1	0	0	0	0	0	0	1	0	0	0	0	0	0	1	0	6	1	0	6	0	0	0	0	0	0	1	0	0	0	0	0	3	2	0	3	0	0	0	0	0	0	0
New.ReferenceOTU13212	0	6	0	0	0	0	0	1	0	0	0	0	0	2	0	0	2	1	0	2	0	0	2	0	0	0	0	0	0	0	0	0	0	2	0	0	2	1	1	1	0	2	0	0	0	0	1	7	0
New.ReferenceOTU10566	0	1	0	0	2	0	0	1	0	2	0	0	0	3	0	0	1	0	0	1	0	0	2	0	0	2	0	0	0	1	0	0	0	0	0	0	0	0	0	0	0	0	0	0	0	0	0	0	0
New.ReferenceOTU30762	30	16	7	2	9	5	14	19	12	6	9	11	0	11	0	2	5	1	0	19	24	18	56	22	5	49	8	3	3	4	2	17	4	7	7	5	10	4	4	1	0	0	1	1	0	12	3	12	3
New.CleanUp.ReferenceOTU17848	4	1	1	1	3	1	0	3	1	1	1	1	0	0	0	0	2	1	0	3	7	3	2	10	2	5	0	0	1	0	1	3	1	0	2	4	1	0	1	1	0	2	0	0	0	1	0	3	0
New.ReferenceOTU20070	0	7	0	9	0	4	0	0	1	0	0	0	1	0	1	0	0	1	0	0	0	0	0	0	6	0	0	15	9	22	13	5	1	4	0	14	6	0	8	0	0	2	2	1	0	0	0	4	0
New.ReferenceOTU35449	0	7	3	11	0	16	0	0	2	0	0	0	0	0	0	2	0	2	0	0	4	0	0	0	8	0	0	20	20	33	22	8	1	11	5	17	5	2	7	3	0	14	1	0	0	0	1	8	1
New.ReferenceOTU5613	0	8	0	3	0	8	0	0	1	0	0	0	0	0	0	0	0	2	1	4	2	0	0	0	9	0	0	8	5	17	32	3	0	4	2	4	7	1	9	1	0	5	1	0	0	0	0	7	0
158649	1	5	3	3	3	0	2	0	2	0	0	0	0	0	0	0	0	1	0	0	1	0	1	0	1	2	2	1	1	5	1	0	1	0	0	2	0	2	0	0	0	0	1	0	0	0	0	1	0
272213	9	20	20	10	6	0	16	4	0	2	1	4	0	1	0	0	0	3	0	8	7	0	27	0	5	37	7	18	5	14	11	11	3	0	4	1	3	0	0	2	0	7	1	0	0	0	1	3	0
273928	8	2	2	0	2	0	8	1	0	0	1	1	0	0	0	0	0	0	0	2	0	0	12	0	1	5	3	0	1	0	5	5	3	0	0	0	3	0	0	0	0	0	0	0	0	0	0	0	0
339886	0	1	0	0	0	0	0	0	0	0	0	0	0	0	0	0	0	0	0	0	1	0	0	0	0	0	0	0	0	16	9	0	0	0	1	2	4	1	0	5	0	3	0	0	0	0	0	2	0
835154	1	0	0	0	3	0	1	1	0	0	0	0	0	0	0	0	0	0	0	1	2	2	2	0	0	5	0	0	0	0	0	0	0	1	4	0	3	0	0	2	0	1	2	0	0	1	2	1	1
New.ReferenceOTU10242	0	3	0	2	0	0	0	0	0	0	0	0	0	0	0	2	0	0	0	1	0	0	0	0	0	0	0	0	0	0	0	3	0	0	10	0	4	3	1	0	0	1	5	3	0	2	2	2	0
New.ReferenceOTU10171	0	12	0	24	1	2	1	4	0	2	5	0	0	3	1	5	4	4	0	2	0	9	0	7	0	0	0	0	0	0	0	30	0	3	115	3	15	55	33	3	7	17	36	11	4	1	30	48	4
New.CleanUp.ReferenceOTU123719	1	1	0	4	1	0	0	0	0	0	0	0	0	0	0	1	0	0	0	0	0	0	0	1	0	0	0	0	0	0	0	7	0	0	25	0	6	14	7	0	0	4	6	5	0	1	6	12	3
158971	0	0	0	2	0	0	0	0	0	0	0	0	0	0	0	0	0	0	0	0	0	0	0	0	0	0	0	0	0	0	0	3	0	1	8	0	1	4	5	1	1	1	6	1	0	1	3	2	1
357765	94	28	6	33	5	8	17	15	6	8	8	4	2	76	1	2	4	29	0	20	7	7	28	9	10	12	7	0	0	1	5	4	2	59	15	139	37	14	20	7	2	6	6	5	2	0	7	112	2
246937	3	5	1	5	3	3	0	1	2	7	2	2	0	28	2	0	1	1	0	8	4	1	10	8	0	2	6	3	0	1	4	0	2	2	3	9	11	1	5	1	0	2	5	1	1	0	3	15	0
189485	15	10	1	3	1	4	2	14	11	10	6	10	0	72	1	0	9	3	0	11	2	9	12	12	2	8	9	3	2	2	0	2	1	2	7	3	9	2	6	4	0	9	9	0	0	0	13	35	0
New.ReferenceOTU15695	6	1	0	4	0	2	2	0	2	2	1	0	0	21	0	0	4	0	0	15	25	4	0	0	0	0	0	2	1	0	0	0	2	0	0	0	0	0	0	0	0	0	0	0	0	3	0	0	1
New.ReferenceOTU18420	0	0	4	1	3	0	6	1	0	4	0	1	0	3	0	0	1	0	0	3	0	0	3	0	0	3	1	0	0	3	4	1	1	0	1	0	0	0	1	0	0	0	1	0	0	0	1	0	0
New.ReferenceOTU16280	10	0	4	1	3	0	13	0	0	0	0	0	0	1	0	0	3	0	0	1	0	0	4	0	1	9	2	0	0	8	1	3	0	0	0	0	0	0	1	0	0	1	0	0	0	0	0	2	0
591635	16	6	20	16	11	9	23	2	9	6	9	7	0	2	0	0	1	0	0	12	6	5	22	5	12	30	12	33	22	52	41	4	6	13	6	8	2	10	8	0	0	11	2	1	0	0	1	3	1
350681	0	51	0	0	0	0	0	0	0	0	0	0	0	1	0	0	0	33	0	15	4	0	0	0	0	0	0	0	0	0	0	0	0	5	0	21	2	0	6	7	0	9	1	0	0	1	0	2	0
New.ReferenceOTU17288	0	4	0	0	3	0	0	3	0	6	1	0	0	0	0	0	0	2	0	1	0	0	14	0	0	4	0	0	0	0	0	0	0	0	0	5	0	0	2	1	0	1	0	0	0	0	0	0	0
New.ReferenceOTU11896	4	2	0	1	0	1	11	0	0	1	0	0	0	1	0	0	3	0	0	5	1	1	7	0	1	2	1	0	1	0	0	0	0	1	2	2	0	0	0	2	0	2	0	0	0	0	0	0	0
New.ReferenceOTU10076	3	6	3	1	0	2	0	0	1	0	0	0	0	6	0	0	3	0	0	0	0	1	0	1	0	1	2	0	0	0	1	1	0	0	5	0	11	6	3	0	0	0	2	0	0	0	0	4	0
New.ReferenceOTU10619	0	0	0	0	1	0	0	1	0	0	0	0	0	2	0	0	1	0	0	2	8	0	0	0	0	0	0	0	0	0	1	0	0	3	1	0	0	0	1	0	0	2	0	0	0	0	0	0	1
New.ReferenceOTU30181	1	0	0	1	0	0	0	0	0	1	1	5	0	3	0	0	1	1	0	2	1	0	1	0	0	1	0	0	0	1	0	0	0	0	0	0	0	2	1	0	0	1	0	0	0	1	0	1	1
New.ReferenceOTU10071	1	3	3	0	0	0	0	0	1	0	0	2	0	2	1	0	4	1	0	11	5	0	4	0	0	2	3	0	0	0	2	0	0	1	0	5	3	2	2	2	0	1	1	0	1	0	2	3	0
New.ReferenceOTU10093	12	23	44	14	4	32	11	22	7	13	17	10	1	12	1	0	4	5	0	12	5	0	25	3	23	22	8	5	5	15	11	30	5	3	17	20	6	7	9	2	0	14	3	0	1	5	3	7	2
New.ReferenceOTU11497	7	1	4	1	0	1	2	0	0	0	0	1	0	2	0	0	0	0	0	1	0	0	2	0	0	5	0	0	1	2	0	2	0	0	0	0	0	1	3	0	0	1	0	0	0	0	0	0	0
New.ReferenceOTU24322	3	1	1	5	2	1	4	0	0	0	2	7	0	1	0	0	0	1	0	0	0	4	2	4	0	5	3	2	0	2	3	3	0	1	0	1	0	1	1	1	0	1	1	0	0	0	0	0	1
New.ReferenceOTU11672	2	4	0	0	0	1	2	10	3	0	6	0	0	2	0	0	4	2	0	0	1	0	5	0	4	1	0	0	0	1	2	1	1	5	1	9	2	2	2	4	0	0	0	0	1	0	1	4	0
New.ReferenceOTU13788	1	0	1	0	0	0	0	2	0	0	3	0	0	1	0	0	0	1	0	1	1	0	1	0	0	2	0	0	0	0	4	1	0	1	0	1	0	0	0	0	0	0	0	0	0	2	0	2	0
New.ReferenceOTU21468	0	0	0	0	0	0	0	1	1	0	2	0	0	0	0	0	1	3	0	0	1	0	0	0	0	4	0	0	0	2	0	1	1	0	2	3	0	0	0	0	0	2	0	1	0	0	0	0	0
319153	6	10	4	6	1	5	11	2	0	7	0	13	0	6	2	0	4	4	0	4	5	1	9	1	5	18	16	5	4	9	7	9	2	0	7	0	0	3	4	1	0	2	1	0	2	1	4	0	0
New.ReferenceOTU19591	0	3	1	1	0	0	5	0	0	0	0	5	0	0	0	0	1	0	0	1	1	0	2	0	0	0	7	0	0	1	2	3	0	0	2	0	2	1	0	0	0	0	1	0	0	0	0	0	0
New.ReferenceOTU561	0	7	0	0	0	0	0	11	0	0	26	0	0	4	0	1	2	16	0	2	0	0	37	0	0	13	0	0	0	0	0	0	0	6	0	18	1	0	16	7	0	11	1	0	1	3	0	1	3
New.ReferenceOTU20805	0	9	0	0	0	0	0	33	0	0	40	0	0	1	0	0	2	21	0	7	0	0	33	0	0	14	0	0	0	0	0	0	0	13	0	30	1	0	33	17	1	10	1	0	0	1	0	3	1
New.ReferenceOTU14036	0	5	0	0	0	0	0	7	0	0	6	0	0	0	0	0	0	6	0	1	1	0	14	0	0	3	0	0	0	0	0	0	0	5	0	4	0	0	4	4	0	0	0	0	1	4	0	2	0
New.ReferenceOTU22022	0	3	0	0	0	0	0	5	0	0	7	0	0	0	0	0	0	3	0	0	0	0	17	0	0	3	0	0	0	0	0	0	0	3	0	3	1	0	6	5	0	4	0	0	0	0	0	2	1
New.CleanUp.ReferenceOTU146933	0	1	0	0	1	0	0	8	0	0	12	0	0	2	0	0	0	7	0	0	0	0	15	0	0	3	0	0	0	0	0	0	0	3	0	4	0	0	9	2	0	3	0	0	0	0	0	1	2
738351	0	6	0	0	40	0	1	24	0	18	32	0	0	3	0	0	0	11	0	2	1	21	37	25	0	12	3	0	0	0	0	0	0	15	0	22	1	0	3	13	0	0	2	0	0	1	1	2	1
1132942	4	7	0	0	386	0	2	17	0	253	17	21	2	2	1	0	2	24	0	1	1	213	48	181	0	11	31	0	0	0	0	0	0	20	0	23	3	0	19	12	0	17	2	1	0	4	2	6	5
40798	0	19	0	0	65	0	0	82	0	34	88	6	0	8	1	0	4	34	1	9	7	17	130	16	0	46	5	0	0	0	0	0	0	28	0	79	2	0	32	32	2	33	3	0	0	13	3	6	5
New.ReferenceOTU13167	0	1	2	0	0	0	0	0	0	0	0	0	0	0	0	0	0	0	0	13	8	0	0	0	0	0	0	0	0	2	0	1	2	0	0	0	0	3	0	1	0	0	0	0	0	4	0	0	0
New.ReferenceOTU14375	0	0	0	0	0	0	2	0	0	0	0	2	0	0	0	0	0	0	0	1	0	23	0	14	0	0	6	0	0	0	0	0	0	0	3	0	2	0	0	0	0	0	0	0	0	2	0	0	1
335550	0	2	6	8	5	4	2	0	15	1	0	44	0	0	0	0	0	1	0	0	2	5	2	8	2	1	45	13	18	13	6	3	12	0	0	1	0	1	0	0	0	4	0	0	0	0	1	0	0
581079	1	0	0	0	13	0	2	0	2	1	0	24	0	0	0	0	0	0	0	0	0	1	0	4	1	0	22	15	9	9	12	1	1	1	0	0	0	0	7	0	0	7	0	0	0	0	0	0	0
842786	0	1	6	3	0	3	0	2	1	0	9	0	0	0	0	1	0	0	0	0	5	3	4	2	0	0	0	0	0	5	2	3	0	3	0	0	0	0	0	2	0	1	0	0	0	0	1	0	0
New.ReferenceOTU15993	0	0	7	6	0	0	3	0	0	0	0	0	0	0	0	0	0	0	0	0	0	0	1	0	0	1	1	0	0	2	3	2	1	0	0	0	0	0	0	0	0	0	0	0	0	0	1	0	0
New.ReferenceOTU20380	2	0	1	1	19	0	5	0	0	0	4	3	0	0	0	0	0	0	0	0	6	0	2	1	0	5	0	0	0	1	2	0	0	1	3	0	2	5	1	3	0	1	0	0	0	0	1	1	0
158027	1	5	11	7	9	11	3	3	3	2	32	9	0	2	2	1	1	1	0	4	9	3	17	6	14	10	6	0	3	6	12	5	3	7	13	1	3	7	6	10	0	5	3	0	0	1	14	6	0
New.ReferenceOTU16996	0	0	1	0	0	0	9	0	0	0	0	0	0	0	0	0	0	0	0	0	2	0	1	0	0	0	0	0	0	0	0	0	0	1	2	0	2	0	3	2	0	0	0	0	0	0	0	0	1
New.ReferenceOTU10107	0	1	1	0	0	1	0	0	0	0	0	0	0	0	0	0	0	1	0	0	0	0	0	0	0	1	0	0	1	0	3	0	0	0	0	0	2	0	0	1	0	0	0	0	0	0	0	0	1
349246	6	2	6	10	7	6	14	4	2	1	9	6	0	0	1	0	0	3	0	1	3	2	16	10	5	21	9	10	16	15	9	10	13	0	3	0	1	1	1	1	0	0	1	0	0	2	2	3	1
373909	59	35	132	84	97	45	92	38	64	17	89	48	0	3	5	0	1	25	0	12	38	50	158	81	44	124	47	131	140	216	179	104	53	18	28	7	10	15	26	59	3	11	20	9	4	4	21	30	4
298163	53	16	87	58	77	22	67	24	42	12	69	35	0	1	6	1	1	11	0	4	35	42	87	38	36	82	25	80	76	134	109	70	46	15	22	1	12	5	22	33	1	18	19	0	3	2	14	13	3
270385	34	19	82	49	67	30	75	23	39	23	81	29	2	3	3	0	1	14	0	7	33	34	95	43	36	68	31	68	87	110	129	69	60	8	22	9	15	11	17	38	0	16	13	0	3	4	19	17	7
300851	147	62	287	244	217	134	273	78	171	29	241	132	0	11	10	2	3	46	2	29	109	141	391	179	110	317	133	324	305	484	408	227	216	28	59	11	33	40	29	102	2	21	43	3	3	24	53	59	11
New.ReferenceOTU11192	4	0	7	2	3	1	6	0	0	3	0	1	0	0	0	0	0	0	0	0	2	0	2	4	0	6	1	2	5	7	7	1	2	0	0	0	0	0	0	1	0	0	1	0	0	0	0	0	0
289306	0	1	2	2	0	0	8	1	3	0	0	1	0	0	0	0	0	1	0	0	2	0	3	1	0	0	0	3	3	7	3	3	0	0	1	0	0	0	0	0	0	0	0	0	0	0	0	0	0
New.ReferenceOTU13	1	2	5	0	1	0	3	1	1	0	0	0	0	0	0	0	1	1	0	1	9	0	2	0	0	2	2	1	2	1	0	4	0	1	1	0	0	0	1	0	0	1	0	0	0	3	0	1	0
New.ReferenceOTU298	0	1	0	0	0	0	3	1	0	0	0	0	0	0	0	0	0	0	0	4	3	0	3	0	0	3	0	0	1	0	1	1	0	0	0	0	2	0	0	1	0	0	2	0	0	0	0	0	0
New.ReferenceOTU12902	3	1	0	0	9	1	1	2	0	0	1	0	0	0	0	0	0	1	0	1	3	0	4	0	0	4	0	0	0	3	2	0	0	1	3	0	0	0	3	1	0	1	0	0	0	0	1	1	0
509101	110	1	43	103	114	39	156	0	20	42	3	114	0	2	0	2	0	0	0	9	13	44	0	46	28	0	164	127	235	11	3	56	13	0	0	0	24	0	0	0	0	0	20	6	9	15	22	42	7
New.ReferenceOTU16151	2	0	0	0	0	0	0	0	0	0	0	0	0	0	0	0	0	0	0	0	5	0	8	0	0	3	0	0	0	0	1	0	0	0	1	0	1	0	0	0	0	1	0	0	0	0	0	0	0
New.ReferenceOTU19981	2	4	2	0	0	0	2	0	0	0	0	0	0	1	0	0	0	2	0	2	3	2	4	0	0	3	0	1	1	1	2	1	3	0	0	0	0	0	0	0	0	0	0	0	0	0	0	0	0
New.ReferenceOTU24374	0	4	5	0	0	1	0	1	0	0	0	0	0	0	0	0	0	0	0	3	6	0	2	0	0	0	0	1	0	1	0	0	0	0	0	0	0	0	0	1	0	0	0	0	0	0	0	0	0
New.ReferenceOTU34733	0	6	10	1	0	0	0	0	0	0	0	0	0	0	0	0	0	1	0	0	0	0	0	0	0	2	0	0	0	1	0	0	0	0	1	0	1	0	0	0	0	0	0	0	0	0	0	0	0
New.ReferenceOTU15780	0	3	0	0	0	0	0	0	0	0	0	0	0	0	0	0	0	0	0	2	1	0	0	2	0	0	0	1	0	0	0	0	0	0	0	0	0	0	0	0	0	0	0	0	0	0	0	0	0
New.ReferenceOTU12752	0	2	0	0	0	0	0	0	0	0	0	0	0	1	0	0	0	0	0	6	3	0	0	0	0	0	0	0	0	0	0	0	0	0	0	0	6	0	0	0	0	0	0	0	0	2	1	4	0
New.ReferenceOTU10631	0	2	8	0	2	0	0	0	0	0	0	0	0	0	0	0	1	0	0	8	5	0	2	0	0	3	0	0	1	1	1	0	0	0	3	0	1	0	0	1	0	0	0	0	0	0	0	0	0
276561	1	100	20	11	12	13	2	23	13	6	28	1	0	25	2	9	23	4	0	307	187	5	21	13	11	15	0	11	10	28	27	13	5	47	29	24	125	19	23	19	2	30	54	12	6	69	49	117	68
97263	0	2	0	0	0	0	0	0	0	2	0	0	0	1	0	1	1	0	0	9	4	0	0	0	0	0	0	1	0	0	0	0	0	0	0	0	6	0	0	0	0	0	1	0	0	4	4	10	8
189309	1	9	1	0	2	4	1	4	0	0	5	0	0	1	0	0	3	3	0	10	18	0	2	0	3	4	0	8	2	2	6	2	3	4	6	5	1	0	3	0	0	2	0	0	0	0	1	1	0
New.ReferenceOTU1591	0	1	0	0	0	1	0	2	0	0	0	0	0	0	0	0	0	0	0	3	3	0	0	0	0	0	0	0	1	0	2	0	0	0	0	1	3	0	0	1	0	2	1	0	0	1	0	0	0
191216	27	584	216	79	58	157	37	112	70	12	215	6	3	154	19	9	115	84	0	457	351	51	157	54	156	129	15	96	94	151	199	157	72	328	272	267	2	152	204	141	1	151	22	8	0	5	37	0	5
187272	4	71	26	8	4	14	1	12	2	1	30	1	0	13	3	2	5	3	0	46	47	5	13	1	16	12	2	10	6	10	27	14	4	30	19	27	11	9	14	19	0	20	3	0	0	2	5	2	4
New.ReferenceOTU12520	0	0	0	1	0	0	0	0	0	0	0	0	0	0	0	1	2	0	0	36	20	1	0	0	0	0	0	0	0	0	0	0	0	0	0	0	13	0	0	1	0	0	9	1	0	12	7	23	8
228061	0	0	0	0	0	0	0	0	0	0	0	0	0	5	0	7	4	0	0	211	75	1	0	0	0	0	0	0	0	0	0	0	0	0	0	0	88	0	0	1	1	0	28	5	9	69	35	90	26
New.ReferenceOTU10194	0	0	0	0	0	0	0	0	0	0	0	0	0	0	0	1	1	1	0	36	10	0	0	0	0	0	0	0	0	0	0	0	0	0	0	0	2	0	0	1	0	0	2	0	0	2	3	6	3
New.ReferenceOTU12152	0	0	0	0	0	0	0	0	0	0	0	0	0	1	0	2	0	0	0	20	15	0	0	0	0	0	0	0	0	0	0	0	0	0	0	0	8	0	0	0	1	0	2	2	0	12	7	9	5
New.ReferenceOTU16522	0	0	0	0	0	0	0	0	0	0	0	0	0	0	0	0	0	0	0	10	8	0	0	0	0	0	0	0	0	0	0	0	0	0	0	0	8	0	0	0	0	0	4	0	0	4	6	2	1
1105016	0	0	0	0	0	0	0	0	1	0	0	0	0	0	0	6	1	0	0	37	15	0	0	0	0	0	0	0	0	0	0	0	0	0	1	0	20	0	0	0	0	0	6	0	0	5	6	13	6
New.ReferenceOTU10087	0	0	0	0	0	0	0	0	0	0	0	0	0	0	0	0	0	0	0	19	8	0	0	0	0	0	0	0	0	0	0	0	0	0	0	0	11	0	0	0	0	0	2	1	0	6	5	14	2
261325	1	2	2	1	0	0	0	1	0	0	1	0	0	0	0	0	0	1	0	7	3	0	2	0	0	1	0	0	0	1	0	2	0	2	2	2	2	3	1	0	0	3	1	0	0	1	2	1	0
330578	4	101	49	19	9	25	3	27	17	6	49	0	0	24	4	1	19	17	0	119	52	9	31	7	24	27	3	23	18	25	34	20	8	54	49	44	2	32	15	31	0	32	3	2	1	1	17	3	0
198839	0	0	0	0	0	0	0	0	0	0	0	0	0	0	0	2	0	0	0	9	4	0	1	0	0	0	0	0	0	0	0	0	1	1	0	0	5	0	0	0	0	0	2	0	0	1	0	5	2
359984	7	210	72	28	23	56	10	27	32	2	69	2	1	64	2	30	41	36	1	902	471	12	66	25	56	44	1	30	38	49	65	29	11	130	86	83	336	42	61	59	9	51	110	28	12	235	144	308	167
New.ReferenceOTU7204	0	0	0	0	0	0	0	0	0	0	0	0	0	0	0	0	0	0	0	11	5	0	0	0	0	0	0	0	0	0	0	0	0	0	0	0	3	0	0	0	0	0	3	0	0	0	0	2	0
207994	0	0	0	0	0	0	0	0	0	0	0	0	0	0	0	0	0	0	0	0	0	0	0	0	0	0	0	0	0	0	0	0	0	0	1	0	0	0	0	0	0	3	0	0	0	0	0	3	0
New.ReferenceOTU24036	7	0	3	7	6	6	6	2	2	5	3	5	0	4	0	0	3	0	0	0	0	1	5	10	8	2	8	10	6	11	12	4	0	0	0	1	5	0	0	0	0	0	0	0	0	0	0	1	0
210095	0	1	0	0	0	0	0	0	0	0	0	2	0	0	0	0	0	0	0	1	3	0	0	1	0	0	5	0	0	0	0	0	0	3	0	6	0	1	0	0	0	0	0	0	0	0	0	2	0
362765	14	3	27	4	8	11	20	3	0	2	4	36	0	0	2	2	0	2	0	0	2	20	3	12	16	4	27	32	18	13	25	4	1	1	2	4	9	1	6	1	0	6	6	0	0	0	15	6	0
183532	32	8	32	14	17	22	21	9	14	8	26	43	0	2	3	6	1	6	1	0	11	20	15	23	35	5	23	24	32	29	14	12	23	4	8	4	5	9	13	11	2	15	12	2	0	4	25	9	5
175619	104	54	122	52	52	116	73	25	48	23	91	137	1	5	17	9	12	55	0	11	56	75	62	106	156	40	155	76	117	81	91	42	82	20	80	13	21	37	76	51	9	49	51	5	3	37	80	41	17
New.ReferenceOTU11348	3	0	6	1	4	5	0	2	2	0	2	0	0	0	0	1	4	5	1	0	0	0	2	1	5	0	0	12	20	5	8	7	2	0	2	0	1	3	0	8	1	2	0	1	0	0	0	1	0
278098	0	0	2	1	0	0	0	0	1	0	6	0	0	0	0	0	0	2	0	0	0	0	0	0	1	0	0	3	2	8	4	0	0	0	1	0	1	0	0	7	1	0	0	0	0	0	0	0	1
367213	0	235	0	0	0	0	0	0	0	0	0	0	5	16	0	42	8	642	3	15	10	0	0	0	0	0	0	0	0	0	0	0	0	65	4	190	8	7	145	318	16	156	2	7	8	80	3	15	28
306633	0	69	0	0	0	0	0	0	0	0	0	0	4	4	1	7	1	225	2	5	9	0	0	0	0	0	0	0	0	0	0	0	0	31	1	62	3	2	32	122	8	48	1	3	3	29	1	4	11
560535	0	506	0	0	0	0	0	0	0	0	0	0	5	30	1	64	7	1664	8	40	30	0	0	0	0	0	0	0	0	0	0	0	0	178	8	434	24	10	210	742	42	288	8	18	26	165	16	43	109
291266	0	42	0	0	0	0	0	0	0	0	0	0	1	1	0	4	0	93	0	3	3	0	0	0	0	0	0	0	0	0	0	0	0	10	1	23	1	3	22	30	1	19	0	0	2	7	1	3	5
350036	0	24	0	0	0	0	0	0	0	0	0	0	0	3	0	6	0	54	1	0	1	0	0	0	0	0	0	0	0	0	0	0	0	4	0	11	0	5	19	29	0	18	0	0	0	2	0	4	2
359175	0	19	0	0	0	0	0	0	0	0	0	0	0	0	1	1	0	34	0	3	2	0	0	0	0	0	0	0	0	0	0	0	0	4	0	12	1	0	9	11	0	9	0	0	0	3	0	0	0
355510	0	13	0	0	0	0	0	0	0	0	0	0	0	1	1	0	1	17	0	0	2	0	0	0	0	0	0	0	0	0	0	0	0	0	0	4	1	0	4	0	0	1	0	0	0	0	0	0	0
589282	0	0	0	0	0	0	0	0	0	0	0	0	0	57	0	158	48	124	11	222	417	0	0	0	0	0	0	0	0	0	0	0	0	405	1	211	196	1	1	220	76	0	183	172	289	606	333	599	283
158981	0	0	0	0	0	0	0	0	0	0	0	0	0	2	0	4	2	3	0	10	15	0	0	0	0	0	0	0	0	0	0	0	0	19	0	8	0	0	0	12	0	0	3	7	16	36	12	0	9
158632	0	0	0	0	0	0	0	0	0	0	0	0	0	0	0	1	0	1	0	3	12	0	0	0	0	0	0	0	0	0	0	0	0	4	0	3	1	0	0	1	1	0	1	0	0	2	5	1	1
New.ReferenceOTU11002	0	0	0	0	0	0	0	0	0	0	0	0	0	0	0	2	0	1	0	6	5	0	0	0	0	0	0	0	0	0	0	0	0	5	0	7	5	0	0	5	0	0	1	2	4	11	0	1	1
157308	0	0	0	0	0	0	0	0	0	0	0	0	0	5	0	5	2	10	0	23	43	0	0	0	0	0	0	0	0	0	0	0	0	29	0	18	16	0	0	22	4	0	12	11	11	54	25	57	22
New.ReferenceOTU13014	0	15	0	0	0	0	0	0	0	0	0	0	0	0	0	0	0	7	0	0	1	0	0	0	0	0	0	0	0	0	0	0	0	2	0	0	0	0	0	1	0	0	0	0	0	1	0	0	0
158360	0	1	0	0	0	0	0	0	0	0	0	0	0	1	1	0	1	0	0	1	10	0	0	0	0	0	0	0	0	0	0	0	0	21	6	23	0	12	0	0	0	0	0	0	0	0	0	0	0
157972	0	0	0	0	0	0	0	0	0	0	0	0	0	13	0	0	6	0	0	13	14	0	0	0	0	0	0	0	0	0	0	0	0	30	6	23	0	15	0	0	0	0	0	0	0	1	0	0	0
New.ReferenceOTU9368	0	0	0	0	0	0	0	0	0	0	0	0	0	15	0	0	7	0	0	20	34	0	0	0	0	0	0	0	0	0	0	0	0	55	16	78	0	36	1	0	0	0	0	0	0	2	0	0	3
New.ReferenceOTU33091	0	0	0	0	0	0	0	0	0	0	0	0	0	0	0	0	1	9	0	1	0	0	0	0	0	0	0	0	0	0	0	2	0	0	0	0	4	0	0	18	5	0	2	0	3	3	2	2	1
New.ReferenceOTU33527	0	3	1	0	0	0	0	0	0	0	0	0	0	1	0	0	0	0	0	17	6	0	0	0	0	1	0	0	0	0	0	1	0	0	0	1	1	0	0	1	0	0	1	0	0	0	0	0	0
591818	0	22	0	0	0	0	0	0	0	0	0	0	0	0	7	2	1	41	0	0	16	0	0	0	0	0	0	0	0	0	0	0	0	1	3	2	17	9	29	46	0	13	8	3	1	7	36	34	5
221429	12	5	26	11	12	4	27	4	2	0	7	31	0	1	0	0	0	1	0	0	4	3	11	4	2	14	45	21	13	24	16	4	1	6	6	3	2	1	7	7	0	11	3	0	0	7	6	1	6
New.ReferenceOTU21195	6	2	16	4	8	1	13	1	0	2	0	23	0	2	0	1	1	0	0	1	2	0	2	4	6	10	16	4	4	12	14	3	0	0	4	3	1	4	3	7	0	7	3	0	0	5	3	2	1
174885	7	8	7	8	24	20	10	10	1	5	16	3	0	28	2	0	20	0	0	17	32	13	2	9	18	2	7	17	6	16	20	31	1	0	5	0	12	4	1	0	0	0	4	0	3	6	1	21	5
182142	9	0	88	4	0	46	5	2	7	2	8	6	0	2	2	0	0	0	0	1	6	7	0	10	20	2	7	5	10	14	8	7	4	24	2	14	0	1	8	0	1	6	0	0	0	6	0	8	4
846464	12	5	341	22	11	189	15	17	15	6	42	43	1	15	6	0	0	6	1	0	11	34	17	42	71	5	53	24	53	65	60	8	18	51	23	30	6	8	41	9	7	28	0	2	0	32	5	9	19
New.ReferenceOTU10915	0	0	14	0	1	11	1	0	0	0	3	2	0	1	0	1	0	2	0	0	0	2	0	3	5	0	3	1	2	5	11	4	5	1	3	4	0	0	7	1	0	1	0	0	0	0	1	0	0
232828	0	5	0	0	1	0	4	1	0	0	0	2	0	0	0	0	2	0	0	1	3	0	0	0	0	0	6	0	0	5	7	0	0	6	0	0	0	1	0	0	0	3	1	0	2	1	4	0	1
New.ReferenceOTU12185	3	3	0	2	3	0	8	0	0	0	0	3	0	0	0	0	0	0	0	5	7	0	0	1	0	0	2	1	0	3	0	1	0	2	0	4	0	0	2	0	0	2	0	0	0	3	0	0	2
546958	32	34	2	17	121	9	83	0	5	14	0	67	0	0	0	1	0	13	0	101	138	29	0	58	16	0	54	13	8	125	86	27	5	110	46	88	3	40	100	26	0	83	2	2	1	133	2	5	56
New.ReferenceOTU1478	2	0	0	0	1	0	3	0	0	0	0	1	0	0	0	0	0	2	0	5	2	2	0	0	1	0	2	0	0	3	6	0	0	1	0	0	0	0	0	0	0	2	0	0	0	0	0	1	0
195415	20	4	24	25	56	17	4	11	29	38	26	58	0	6	0	0	1	14	1	23	27	10	23	16	2	9	44	24	30	23	22	15	19	26	11	25	2	3	10	1	1	9	5	3	0	10	4	4	0
369079	0	1	0	2	4	3	0	2	0	1	3	0	0	3	0	0	1	1	0	3	16	0	17	0	3	17	0	0	0	0	4	6	0	2	2	0	1	1	2	3	0	1	0	0	2	3	5	1	2
233253	0	1	1	1	2	2	0	2	0	0	0	0	0	2	1	0	0	0	0	3	5	0	7	0	6	12	0	0	0	3	2	3	0	3	1	6	0	1	2	1	0	1	1	1	2	3	4	3	0
213870	0	8	0	0	0	0	0	0	0	0	1	0	0	0	0	0	0	0	0	4	10	0	0	0	0	0	0	0	0	0	0	0	0	1	1	0	0	1	3	1	0	0	0	0	0	1	0	0	3
688923	0	3	0	0	0	0	0	0	0	0	0	0	0	0	0	0	0	0	0	1	8	0	0	0	0	0	0	0	0	0	0	0	0	0	0	2	0	0	0	1	0	0	1	0	0	1	0	0	0
New.ReferenceOTU10141	1	4	0	0	0	0	0	0	0	0	0	0	1	1	1	0	0	2	0	0	5	0	0	0	0	0	0	0	0	0	0	0	0	2	0	1	0	0	0	1	3	1	1	0	0	0	3	3	0
650615	0	0	0	0	0	0	0	0	0	0	0	0	5	1	1	36	3	22	18	1	0	0	0	0	0	0	0	0	0	0	0	0	0	27	24	57	22	57	2	25	12	4	5	9	15	16	1	57	11
112158	0	0	0	0	0	0	0	0	0	0	0	0	8	0	2	7	1	4	17	0	0	0	0	0	0	0	0	0	0	0	0	0	0	1	3	8	2	8	0	5	1	0	0	4	2	6	0	14	0
334555	0	0	0	0	0	0	0	1	0	2	4	0	44	6	465	74	6	128	111	0	0	0	0	0	0	0	0	0	0	0	0	0	0	14	34	19	21	11	36	132	217	61	6	112	37	4	11	9	5
295146	1	0	0	0	0	0	0	1	1	0	7	0	1	0	3	1	1	16	1	0	0	2	0	0	1	1	2	4	13	1	0	0	5	2	2	1	0	2	3	5	3	1	0	0	5	0	0	0	2
584241	4	0	1	1	3	1	0	4	5	4	9	6	2	0	2	4	3	13	1	0	0	3	1	8	7	1	4	24	41	10	0	0	8	5	1	8	2	2	1	4	9	0	0	8	8	5	0	2	1
766768	2	0	2	8	4	160	1	108	80	7	321	22	138	13	290	181	8	43	12	0	0	121	12	181	297	10	7	265	538	269	143	10	431	360	129	101	6	55	28	19	8	15	0	283	51	18	0	8	13
590982	0	0	0	0	0	1	0	4	2	0	2	1	2	0	10	4	0	2	2	0	0	3	0	2	6	0	0	3	8	10	5	0	5	7	5	5	0	1	1	2	1	0	0	7	0	0	0	0	1
1111582	0	2	2	6	6	75	1	7	25	0	22	15	220	14	458	431	21	83	106	0	2	283	6	133	61	10	24	100	137	23	20	2	76	336	138	84	22	89	151	56	388	252	2	561	14	57	5	9	27
556835	0	0	0	0	0	0	0	0	0	0	0	0	0	38	0	0	39	304	0	50	24	0	0	0	0	0	0	0	0	0	0	0	0	0	0	0	0	0	0	641	0	0	141	0	0	0	178	0	2
3225199	0	0	8	5	2	22	1	8	19	0	2	8	0	0	2	8	6	1	0	0	0	51	0	2	24	3	3	4	12	10	13	12	4	6	0	1	4	0	0	0	4	2	11	52	1	11	11	5	13
1646259	0	0	1	0	1	0	0	0	2	0	2	4	0	0	0	4	1	0	0	0	0	6	1	0	3	0	2	2	0	0	2	0	1	1	0	0	1	0	0	0	0	1	3	5	0	3	3	1	1
1892252	0	0	0	11	5	5	0	5	1	0	14	6	0	0	2	10	0	0	1	0	0	1	0	0	4	0	1	0	0	1	3	1	2	3	0	2	3	2	1	0	2	3	8	35	0	7	10	3	2
2256425	0	7	0	0	0	0	0	0	0	0	0	0	0	4	0	0	3	1	0	1	19	0	5	0	0	4	0	0	0	0	0	0	0	0	1	0	6	0	0	1	0	0	9	0	0	0	10	4	0
New.ReferenceOTU10751	17	19	8	22	6	15	20	8	1	8	9	39	0	4	0	0	5	1	0	0	1	21	11	16	8	43	35	8	5	6	16	25	1	1	3	3	2	5	1	6	0	4	6	0	1	6	8	4	2
515632	2	2	0	1	1	0	0	2	0	2	1	7	0	2	0	0	0	0	0	2	1	3	2	3	2	3	4	0	1	0	1	3	0	1	2	4	0	2	5	0	0	0	0	0	0	0	0	0	1
New.ReferenceOTU13434	1	4	0	2	2	1	3	0	1	1	0	1	0	3	0	0	0	1	0	1	0	5	1	7	2	6	7	1	1	1	2	5	1	2	1	0	1	1	0	0	0	1	0	0	0	0	1	0	0
New.ReferenceOTU10129	123	122	47	141	80	89	169	43	18	41	150	295	1	65	11	2	57	13	0	25	28	161	149	99	74	344	369	64	45	57	154	230	27	29	46	14	20	14	61	33	2	35	32	4	26	38	42	38	19
1105328	7	4	0	76	0	1	10	1	7	0	2	4	0	6	0	0	0	4	0	7	4	8	3	5	5	1	7	22	17	22	31	99	6	0	2	0	5	4	0	3	0	1	7	0	0	3	3	9	3
158563	21	21	6	28	4	15	22	12	2	4	25	55	0	11	1	1	15	5	0	4	4	34	30	36	18	49	70	12	15	15	20	44	3	2	10	0	5	7	2	8	0	3	8	1	7	9	4	5	4
842596	171	156	37	218	137	135	213	74	14	42	171	376	3	66	21	7	79	20	1	30	38	246	226	217	93	416	501	72	67	83	140	317	38	39	82	28	33	40	61	52	2	39	33	8	36	68	57	34	19
New.CleanUp.ReferenceOTU136176	40	28	15	36	25	27	45	14	7	10	24	80	0	9	0	4	10	1	1	3	13	28	49	34	17	94	92	13	7	23	25	48	4	11	14	9	10	4	5	7	1	7	10	1	3	8	12	7	1
New.ReferenceOTU32338	3	4	1	2	1	2	3	0	0	1	1	1	0	1	0	0	4	0	0	0	3	6	7	3	1	8	4	2	1	1	0	6	1	0	0	1	1	0	0	0	0	1	0	1	1	0	0	0	0
New.ReferenceOTU14628	9	7	3	13	11	6	16	4	0	0	3	16	0	2	1	0	6	1	0	2	6	3	8	7	2	20	25	3	5	7	10	19	2	2	1	0	3	3	3	0	0	0	4	0	0	2	1	1	1
New.ReferenceOTU15890	2	2	0	0	0	0	2	0	1	1	3	8	0	1	0	0	1	0	0	0	0	2	0	2	1	9	8	0	0	0	1	4	0	1	0	1	0	0	1	0	0	2	1	0	1	0	0	1	0
199600	1	2	4	12	4	2	15	4	0	0	6	8	0	5	0	0	2	1	0	0	1	10	3	10	0	15	14	1	3	4	4	19	1	2	0	0	0	1	0	2	0	0	4	0	0	0	1	1	3
New.ReferenceOTU10488	23	22	10	28	12	21	18	4	0	4	20	40	1	5	0	0	10	3	0	6	10	35	19	18	11	46	64	11	4	7	21	48	4	4	9	2	6	10	5	13	1	10	7	0	5	6	7	3	3
New.ReferenceOTU10352	28	17	10	21	13	11	24	15	2	4	16	34	1	7	1	0	10	2	0	3	2	33	22	17	9	46	47	7	5	14	9	35	4	13	6	2	5	6	10	4	0	6	1	0	4	4	7	4	1
184905	0	0	18	3	2	2	0	6	2	0	16	0	0	0	0	0	1	0	0	0	0	1	28	0	1	23	1	0	0	5	2	7	5	0	1	0	0	2	2	0	0	0	2	0	0	0	0	0	0
New.ReferenceOTU14844	1	3	1	0	0	0	1	0	0	0	4	2	0	0	0	0	0	0	0	0	0	1	7	2	0	7	7	0	1	1	0	5	0	0	1	0	0	0	0	0	0	0	0	0	0	0	0	0	0
New.ReferenceOTU19855	4	4	1	1	2	0	2	1	0	0	0	8	0	0	0	0	5	0	0	0	1	0	5	0	0	4	3	3	0	0	1	4	0	0	0	2	0	2	0	0	0	0	1	0	0	1	0	0	0
New.CleanUp.ReferenceOTU274628	2	6	0	0	1	0	2	2	0	2	0	2	0	0	0	0	0	0	0	0	1	1	4	0	1	4	7	1	0	0	0	1	0	0	1	0	0	0	0	1	0	0	2	0	0	0	0	0	0
New.ReferenceOTU19429	4	2	1	0	1	0	13	0	0	1	0	3	0	0	0	0	2	0	0	4	0	1	5	0	0	6	4	0	0	1	0	0	0	1	1	0	0	0	0	0	0	1	2	0	0	0	1	0	0
New.ReferenceOTU16983	5	1	0	2	0	0	6	2	0	0	0	1	0	1	0	0	1	0	0	3	1	1	5	2	0	5	2	0	0	0	0	0	0	1	0	0	0	0	0	0	0	0	0	0	0	1	1	0	0
New.ReferenceOTU10338	3	10	1	6	0	0	3	1	0	2	0	5	0	0	0	0	1	0	0	4	1	0	9	0	0	7	4	2	1	2	3	6	0	0	0	0	1	0	1	0	0	0	0	0	0	0	0	0	1
New.ReferenceOTU13498	10	7	4	2	2	0	7	2	1	3	0	2	0	3	0	0	1	0	0	3	7	1	3	0	1	8	3	3	0	0	2	1	0	0	1	0	0	1	0	1	0	1	0	0	0	0	0	1	0
New.ReferenceOTU12176	0	4	0	1	2	3	1	1	1	10	0	1	0	0	0	0	0	0	0	2	1	0	0	0	0	2	8	0	0	0	1	3	0	1	0	0	0	1	2	0	0	3	3	0	0	0	0	0	0
New.ReferenceOTU10286	1	10	2	0	2	0	0	0	0	4	0	4	0	0	0	0	0	1	0	1	2	0	2	0	0	1	4	4	1	0	1	1	0	0	1	1	0	0	0	0	0	3	0	0	0	0	0	0	0
New.ReferenceOTU10285	4	2	1	1	0	0	0	1	0	2	0	2	0	1	0	0	0	0	0	2	1	0	2	0	0	0	2	1	0	1	1	0	2	0	4	0	1	0	2	0	0	5	0	0	0	0	0	0	0
New.ReferenceOTU12383	0	10	3	1	2	0	0	3	0	2	0	1	0	0	0	0	0	0	0	0	3	0	4	1	0	4	3	1	0	0	1	0	0	1	0	1	1	0	0	0	0	1	1	0	0	0	2	0	0
New.ReferenceOTU22026	0	7	1	0	2	2	0	1	0	5	0	2	0	0	0	0	0	0	0	1	1	0	0	0	2	2	0	0	1	0	2	3	2	0	1	1	0	0	5	1	0	4	1	0	0	0	0	0	0
New.CleanUp.ReferenceOTU267767	4	11	2	2	3	3	1	2	1	13	0	11	0	5	1	0	1	1	0	3	6	2	1	0	0	2	2	3	2	4	0	5	1	1	5	1	1	1	6	0	0	15	2	0	0	0	2	3	0
New.ReferenceOTU11244	0	4	0	0	2	0	0	2	0	1	0	2	0	1	0	0	1	0	0	0	1	0	0	0	2	3	5	3	3	0	1	0	0	0	0	0	0	0	0	0	0	2	0	0	0	0	1	0	0
759751	249	954	332	224	580	279	154	129	137	888	147	520	5	280	34	16	94	78	2	291	437	87	249	84	230	314	581	327	259	230	298	318	160	116	249	130	90	122	319	91	5	355	139	20	9	142	193	124	79
352022	146	667	260	182	503	233	92	77	93	879	118	471	4	117	21	8	45	47	2	120	200	49	137	54	173	164	505	209	132	141	186	216	46	70	126	63	25	70	233	73	3	255	82	8	5	66	108	17	41
322466	28	77	27	32	76	15	16	8	10	86	13	69	0	20	3	4	4	6	0	24	29	0	12	6	19	23	74	30	19	20	19	34	5	9	14	7	4	4	28	10	0	34	14	3	2	9	9	7	8
New.ReferenceOTU1267	1	2	0	2	3	0	0	0	1	10	1	5	0	0	0	0	0	0	0	3	1	1	1	1	4	1	5	2	2	1	0	1	0	0	2	1	0	0	1	0	0	2	0	0	0	0	1	0	0
New.CleanUp.ReferenceOTU179862	2	6	1	1	0	1	1	3	0	6	0	0	0	1	0	0	0	0	0	3	0	0	3	0	2	1	4	2	1	2	1	2	1	0	0	1	2	0	3	0	0	6	0	0	0	0	0	0	0
301727	31	161	48	39	102	41	22	13	16	158	18	76	0	31	4	3	7	14	0	26	44	8	26	2	37	26	109	35	26	23	33	47	4	15	20	8	2	7	64	10	0	61	13	3	0	15	26	5	5
290607	10	58	9	14	39	17	10	8	6	73	9	28	1	10	1	0	4	7	0	12	12	2	16	4	6	18	42	25	8	7	17	18	0	6	5	7	1	6	22	4	0	33	8	0	0	6	9	2	3
574038	1	1	3	3	9	5	4	1	0	4	5	2	0	6	0	0	9	1	0	0	3	4	1	1	4	2	1	7	2	6	3	4	1	1	1	2	1	0	1	0	0	0	2	0	0	1	5	3	0
New.CleanUp.ReferenceOTU4751	3	3	1	0	0	0	3	0	0	1	0	0	0	0	0	0	1	1	0	5	2	0	2	0	1	2	2	0	0	0	0	0	0	1	1	1	0	1	0	0	0	0	2	0	0	0	0	0	0
New.ReferenceOTU10178	1	13	4	2	7	0	0	3	0	11	4	9	0	0	0	0	1	2	0	1	1	1	1	0	2	0	9	6	1	2	6	3	1	1	2	2	0	0	12	0	0	5	0	2	0	1	2	1	1
New.ReferenceOTU11827	0	0	2	0	1	2	0	0	0	3	1	3	0	0	0	0	0	0	0	1	1	0	2	0	0	0	0	1	0	0	1	0	0	0	0	0	0	0	2	1	0	4	0	0	0	0	1	0	0
New.ReferenceOTU12526	0	5	2	0	2	0	4	0	1	1	1	0	0	1	0	1	0	0	0	2	0	0	2	0	0	1	3	0	0	0	0	1	0	0	1	0	0	1	0	0	0	0	0	0	0	0	0	0	2
New.ReferenceOTU11289	5	11	2	1	11	1	0	3	0	10	0	5	0	0	1	0	0	1	0	1	3	0	4	0	0	3	12	0	1	0	4	2	0	3	1	0	1	2	6	2	0	5	0	0	0	1	4	0	0
New.ReferenceOTU10970	5	4	5	4	5	0	3	0	0	7	0	6	0	1	0	0	1	0	0	8	4	0	2	0	0	5	2	1	0	0	0	3	0	1	2	1	0	1	0	0	0	2	1	0	0	0	0	0	0
New.ReferenceOTU11904	2	17	8	2	9	6	1	3	1	32	3	11	0	4	0	1	1	0	0	1	3	0	6	1	0	3	8	3	2	0	1	6	1	0	2	1	0	4	6	2	0	3	2	0	0	0	2	1	0
New.ReferenceOTU15205	1	1	1	2	3	0	1	1	0	1	0	2	0	3	0	0	0	0	0	2	1	0	1	1	0	1	3	2	0	0	0	0	0	0	0	1	0	0	0	0	0	0	0	0	0	0	1	0	1
New.ReferenceOTU17349	2	8	4	4	2	0	2	2	0	9	0	4	0	1	0	0	1	0	0	8	4	0	3	1	0	2	6	2	0	0	0	0	0	0	2	2	0	0	3	1	0	0	2	0	0	1	1	2	0
New.ReferenceOTU10599	0	5	0	1	1	0	0	0	1	0	0	0	0	0	0	0	1	0	0	1	3	0	0	0	0	0	0	0	0	0	0	1	0	0	0	0	1	0	0	0	0	1	2	0	0	0	0	0	0
New.ReferenceOTU10205	1	1	3	1	4	1	4	1	0	15	0	1	0	3	0	0	2	0	0	0	2	0	2	0	0	2	1	0	0	3	0	0	1	0	0	0	0	0	0	0	0	0	18	0	2	1	5	0	3
New.ReferenceOTU11460	1	7	0	1	4	3	2	1	3	10	2	5	0	1	0	0	0	1	0	1	0	1	1	1	2	2	2	0	0	1	0	3	1	0	3	0	0	0	7	0	0	4	0	0	0	1	1	1	0
New.ReferenceOTU10869	3	20	3	4	4	0	1	1	1	12	2	5	0	2	0	0	0	0	0	0	3	0	1	0	3	2	3	2	0	3	2	2	0	0	3	1	0	0	2	1	0	7	1	0	0	0	2	0	0
New.ReferenceOTU10036	0	2	0	0	2	1	0	0	0	1	0	1	0	0	0	0	0	0	0	3	0	0	1	1	0	0	3	4	0	0	0	0	0	0	0	1	0	0	1	0	0	2	0	0	0	0	0	0	0
New.ReferenceOTU10011	14	77	20	18	29	15	5	9	5	58	6	47	0	2	0	0	2	9	1	15	18	1	18	1	5	14	45	4	8	3	12	10	4	0	6	1	0	2	25	4	0	17	3	0	0	1	7	2	4
New.ReferenceOTU10017	4	16	2	0	1	0	1	3	0	11	0	5	0	1	0	0	0	0	0	4	7	0	0	0	1	2	6	1	0	2	1	2	0	0	1	2	1	0	2	2	0	4	1	0	0	0	2	0	1
New.CleanUp.ReferenceOTU144999	0	8	3	0	1	0	3	1	0	4	1	3	0	2	0	0	1	2	0	1	0	0	3	0	0	0	3	2	0	1	0	0	0	0	0	1	1	0	1	0	0	2	0	0	0	0	0	1	0
New.ReferenceOTU1017	2	5	7	1	2	0	1	2	1	4	0	9	0	0	0	0	1	0	0	1	1	4	1	0	4	2	7	5	1	1	2	0	0	1	2	0	0	0	3	0	0	1	4	0	0	0	0	0	0
New.ReferenceOTU10240	6	6	6	0	6	9	1	7	11	4	3	15	0	29	3	0	10	6	0	24	96	23	7	9	20	11	17	5	9	9	8	2	8	36	51	22	5	15	11	10	0	6	7	2	1	3	1	13	3
New.ReferenceOTU10256	10	4	6	4	4	5	0	5	2	8	1	8	0	7	0	0	8	5	0	8	8	6	5	9	2	4	8	4	2	2	1	1	2	11	0	30	1	2	7	1	0	6	1	0	1	8	0	1	7
New.ReferenceOTU10075	32	30	6	1	19	4	14	46	17	21	18	13	2	76	4	5	52	8	2	62	38	4	31	18	0	17	13	7	5	11	20	3	9	52	14	156	8	8	27	11	6	27	10	6	7	51	5	14	13
New.ReferenceOTU11509	23	3	1	2	0	0	18	3	0	0	1	3	0	2	0	0	2	0	0	1	0	0	2	0	0	6	3	1	1	0	0	2	1	0	1	0	0	0	0	0	0	0	1	0	0	0	0	0	0
New.ReferenceOTU10549	8	1	2	6	5	1	4	2	5	6	2	7	0	0	0	0	0	0	0	1	2	2	1	1	2	0	11	8	5	2	0	2	2	0	0	0	3	0	0	0	0	0	1	0	0	0	3	0	0
808794	2	3	0	0	3	1	0	1	2	1	7	10	0	3	3	2	1	1	0	1	2	0	6	0	1	2	7	1	1	0	3	3	1	2	12	2	3	5	3	0	0	2	0	2	0	2	1	6	0
563086	324	1114	597	275	355	616	81	531	602	611	478	646	13	237	78	147	203	381	23	397	466	265	756	447	631	535	817	717	689	604	671	104	579	376	1006	644	499	542	1377	768	50	1004	167	151	273	388	245	604	137
New.ReferenceOTU11831	1	5	0	1	0	0	0	0	0	2	0	5	0	1	0	0	1	3	0	3	1	0	1	1	1	0	1	1	1	1	0	1	0	0	1	0	1	0	2	2	0	1	1	0	0	1	2	4	1
352529	0	0	0	0	1	0	0	2	0	0	0	0	0	0	0	0	2	0	0	3	4	0	1	0	0	1	0	0	0	4	1	0	0	0	0	1	2	2	1	0	0	0	0	0	0	0	0	2	0
New.ReferenceOTU10771	2	7	1	4	1	0	0	6	11	6	9	1	1	3	1	3	2	3	0	3	1	0	9	0	2	2	3	3	3	6	10	0	2	3	6	6	6	5	10	6	0	6	3	2	0	2	2	2	0
249142	0	0	1	1	0	0	0	2	1	1	0	0	0	1	0	0	0	3	0	3	2	0	3	0	0	1	0	0	1	2	2	0	1	1	2	0	0	0	0	0	0	2	0	0	1	0	0	2	0
New.ReferenceOTU12840	1	3	0	1	1	1	1	5	3	2	1	5	0	1	0	0	2	0	0	2	2	1	1	1	0	0	5	0	0	4	3	4	5	4	1	3	2	2	5	4	0	4	0	1	0	2	1	4	3
New.ReferenceOTU10528	1	4	1	0	2	0	0	3	5	1	1	3	0	0	0	1	1	3	0	2	0	2	2	3	3	1	8	2	2	1	0	0	1	0	1	0	0	2	15	1	0	4	0	0	0	0	0	3	0
New.ReferenceOTU10710	0	2	6	3	2	5	4	2	1	2	1	8	0	2	0	0	0	2	0	2	0	0	0	0	1	6	3	2	2	1	0	0	1	2	8	5	1	2	0	3	1	1	0	0	0	3	0	1	3
583398	5	24	22	7	13	14	5	24	17	23	19	16	0	14	4	11	7	23	1	20	22	5	28	16	10	17	9	5	8	12	18	4	18	29	53	41	18	22	28	27	3	23	7	5	13	14	8	28	6
New.ReferenceOTU11003	0	1	2	0	2	1	0	1	1	0	1	0	0	1	0	1	0	0	0	0	0	0	2	1	0	1	2	0	0	0	0	0	0	0	0	0	0	0	0	0	0	1	2	0	1	0	1	0	0
New.ReferenceOTU11577	5	41	6	11	7	9	3	16	11	12	13	8	0	7	0	10	7	16	0	8	10	6	20	11	7	20	15	14	14	18	38	5	8	12	17	14	12	11	42	17	2	21	4	9	11	10	4	15	3
New.ReferenceOTU10046	1	9	1	2	2	2	1	2	1	1	0	0	0	0	0	0	2	0	0	3	1	1	4	0	0	1	1	3	1	3	2	0	1	0	5	3	1	2	0	1	0	4	0	0	0	1	1	1	0
New.ReferenceOTU10251	3	5	1	0	1	1	3	0	0	1	0	3	0	5	0	0	3	1	0	5	5	1	1	0	0	0	1	1	1	5	1	0	0	0	5	0	0	3	0	1	0	1	0	1	0	0	3	1	0
New.ReferenceOTU10082	6	1	4	0	0	0	7	0	0	3	0	2	0	5	0	0	0	2	0	2	3	1	4	2	0	2	0	1	0	0	3	2	1	0	1	0	0	1	1	0	0	0	0	0	0	2	0	0	0
New.ReferenceOTU1083	3	0	3	0	1	7	0	2	1	2	0	5	0	2	0	0	0	1	0	1	0	1	3	2	8	2	8	12	6	4	0	0	3	0	11	0	0	1	0	0	0	1	0	0	0	1	0	0	0
New.ReferenceOTU10411	2	3	0	1	0	3	2	0	0	2	0	3	0	0	0	0	1	0	0	0	0	0	4	0	4	3	15	5	3	1	3	0	1	0	9	0	0	1	0	0	0	0	0	0	0	0	0	2	0
New.ReferenceOTU10308	2	7	1	0	2	0	0	7	2	3	0	0	0	0	0	1	1	0	0	4	2	0	3	1	2	2	2	1	1	3	4	0	1	0	1	0	1	2	3	0	0	1	1	0	0	2	0	0	0
New.ReferenceOTU10618	4	3	0	0	2	0	0	3	0	3	0	2	0	3	0	0	3	1	1	4	2	1	2	0	1	1	3	0	1	2	3	0	1	1	4	3	6	1	5	3	0	2	0	1	0	0	0	5	0
New.ReferenceOTU17170	0	1	0	0	0	0	0	0	1	0	0	0	0	1	0	0	0	1	0	4	0	0	0	0	0	1	0	0	0	0	1	0	0	0	0	0	1	1	0	0	0	1	0	0	0	0	0	0	0
New.ReferenceOTU10436	8	1	2	2	2	0	0	2	0	0	0	1	0	0	0	0	2	0	0	4	0	0	4	0	0	3	1	0	0	0	0	0	0	2	3	0	1	0	1	2	0	0	1	0	0	1	1	2	0
[truncated: 29 more columns]
