# Supplementary material for: Dietary Saccharomyces cerevisiae boulardii CNCM I-1079 Positively Affects Performance and Intestinal Ecosystem in Broilers during a Campylobacter jejuni Infection
Source: Microorganisms. 2019 Nov 21;7(12):596. doi: 10.3390/microorganisms7120596 (PMC6956328; doi:10.3390/microorganisms7120596)
Supplement: Supplementary file 1 [file microorganisms-07-00596-s001.zip › microorganisms-642415-submit-supplementary/Supplementary_materials/Table S4.xlsx]

## Sheet: Foglio1
Table S4: Study of global indicators of the gut ecosystem state, including evenness, dominance, divergences and rarity in our cohort.
Sample	EVENNESS					DOMINANCE							DIVERGENCE	RARITY
	camargo	pielou	simpson	evar	bulla	dbp	dmn	absolute	relative	simpson	core_abundance	gini	x	log_modulo_skewness	low_abundance	noncore_abundance	rare_abundance
215040F200094	0.502836	0.726074	0.0636295	0.301208	0.324208	0.101905	0.162162	1380	0.101905	0.0258487	0.952223	0.905261	0.447245	2.06107	0.220573	0.000147689	0.000147689
215158F200259	0.668388	0.762735	0.0577898	0.343324	0.388012	0.0822626	0.15271	1114	0.0822626	0.0210001	0.897504	0.839771	0.493357	2.06125	0.311549	0.00383991	0.00383991
215053F200108	0.653889	0.763462	0.103538	0.278783	0.338743	0.0440851	0.0798996	597	0.0440851	0.0150911	0.949121	0.893074	0.436473	2.06087	0.211712	0.000664599	0.000664599
215044F200098	0.793499	0.685333	0.0369179	0.274786	0.304653	0.169325	0.28467	2293	0.169325	0.0494291	0.954733	0.923734	0.459191	2.06091	0.172943	0.000369222	0.000369222
215057F200116	0.649414	0.728323	0.0827215	0.270604	0.299902	0.0633584	0.125905	858	0.0633584	0.0216257	0.973342	0.919179	0.465651	2.06071	0.178186	0.000147689	0.000147689
215054F200109	0.785942	0.727208	0.0653153	0.261354	0.322677	0.0908285	0.181362	1230	0.0908285	0.027837	0.971053	0.916706	0.385446	2.06058	0.186309	0	0
215058F200117	0.554728	0.721392	0.0726493	0.285686	0.308362	0.0807857	0.126717	1094	0.0807857	0.0237324	0.950155	0.915318	0.553981	2.06006	0.20706	0	0
215041F200095	0.766239	0.617325	0.0134817	0.300836	0.307664	0.340422	0.379634	4610	0.340422	0.122806	0.939817	0.92068	0.471608	2.06127	0.207798	0.000443066	0.000443066
215043F200097	0.777369	0.684142	0.0482416	0.271491	0.279457	0.120883	0.236597	1637	0.120883	0.0394087	0.966327	0.932397	0.416452	2.06056	0.164968	0.000664599	0.000664599
215039F200093	0.828533	0.647615	0.0351702	0.296172	0.285956	0.18402	0.259415	2492	0.18402	0.0574407	0.939595	0.938083	0.536688	2.06125	0.180328	0.000295377	0.000295377
215059F200118	0.690134	0.722263	0.0531112	0.263084	0.329319	0.154113	0.205361	2087	0.154113	0.0354584	0.967213	0.918697	0.439229	2.06048	0.182248	0	0
215046F200100	0.576231	0.733569	0.0670885	0.293343	0.328133	0.0985822	0.147763	1335	0.0985822	0.0244757	0.957761	0.903587	0.418744	2.06106	0.197977	0.000147689	0.000147689
215111F200195	0.997692	0.374671	0.013632	0.249653	0.169656	0.55014	0.738222	7450	0.55014	0.341195	0.938045	0.988253	0.738388	2.06119	0.0651307	0.00147689	0.00147689
215103F200182	0.482504	0.669124	0.0225276	0.318197	0.321844	0.213336	0.323217	2889	0.213336	0.0634142	0.935239	0.8981	0.437929	2.06123	0.226481	0.00428297	0.00428297
215099F200175	0.844628	0.487493	0.0126602	0.26999	0.212154	0.435165	0.553389	5893	0.435165	0.209517	0.849801	0.970976	0.661411	2.06113	0.103161	0.00339684	0.00339684
215112F200197	0.854376	0.542127	0.019992	0.296299	0.206861	0.287771	0.441146	3897	0.287771	0.118812	0.939965	0.964215	0.609809	2.06094	0.118668	0.000590755	0.000590755
215115F200202	0.654797	0.582349	0.0149074	0.326095	0.266689	0.26488	0.425786	3587	0.26488	0.104324	0.902599	0.928613	0.55014	2.06135	0.18594	0.00738443	0.00738443
215117F200205	0.585378	0.680198	0.0344239	0.302594	0.310741	0.129597	0.252474	1755	0.129597	0.0438154	0.857259	0.907956	0.452409	2.06125	0.20765	0.0327869	0.0327869
215113F200198	0.995831	0.567648	0.0361026	0.185673	0.232696	0.294934	0.392556	3994	0.294934	0.117368	0.703663	0.979752	0.744611	2.06049	0.0627677	0.00952592	0.00952592
215151F200252	0.502609	0.794766	0.0831171	0.339346	0.409801	0.0666076	0.121695	902	0.0666076	0.0145656	0.863757	0.822342	0.480095	2.06133	0.310146	0.0102644	0.0102644
215163F200264	0.511591	0.796266	0.091373	0.333939	0.401245	0.0609216	0.0957023	825	0.0609216	0.0129058	0.88975	0.822199	0.443965	2.06121	0.302393	0.00664599	0.00664599
215051F200105	0.765054	0.681105	0.0500172	0.256058	0.277378	0.159725	0.237926	2163	0.159725	0.0441349	0.979176	0.942545	0.483426	2.05975	0.14252	0	0
215042F200096	0.507825	0.769603	0.0874254	0.304058	0.356147	0.0578201	0.113646	783	0.0578201	0.0166255	0.936346	0.87587	0.426918	2.0609	0.231354	0.000147689	0.000147689
215045F200099	0.750006	0.684775	0.0504437	0.260241	0.291587	0.130778	0.227588	1771	0.130778	0.0415599	0.981465	0.937151	0.431654	2.0604	0.163122	0	0
215048F200102	0.784367	0.732576	0.0805112	0.249662	0.320057	0.0702998	0.138975	952	0.0702998	0.0245953	0.973859	0.923966	0.350725	2.06027	0.166962	7.38443e-05	7.38443e-05
215060F200120	0.520631	0.786807	0.111821	0.295929	0.371399	0.0533895	0.0928962	723	0.0533895	0.0132487	0.932949	0.871782	0.458983	2.06073	0.24184	0.000221533	0.000221533
215052F200106	0.574996	0.745172	0.0808407	0.28669	0.334029	0.0603308	0.116453	817	0.0603308	0.0197604	0.957835	0.898955	0.439311	2.06101	0.212893	0.000147689	0.000147689
215050F200104	0.686657	0.723199	0.0844084	0.270093	0.298555	0.0529464	0.105671	717	0.0529464	0.0221029	0.968321	0.923893	0.484207	2.06069	0.180697	0.000590755	0.000590755
215056F200114	0.740117	0.709568	0.0756299	0.26003	0.290725	0.0786442	0.130778	1065	0.0786442	0.0264446	0.972604	0.932527	0.474602	2.06061	0.168144	0.00103382	0.00103382
215049F200103	0.673792	0.737412	0.0839201	0.271686	0.319469	0.0548663	0.109363	743	0.0548663	0.0201626	0.960124	0.910391	0.432429	2.06071	0.200192	0.000369222	0.000369222
215055F200111	0.685526	0.76189	0.104122	0.287477	0.343822	0.0518387	0.101388	702	0.0518387	0.0171809	0.963078	0.903816	0.440844	2.06006	0.217693	0.000221533	0.000221533
215062F200123	0.753024	0.7363	0.0684169	0.270005	0.326243	0.0931916	0.174199	1262	0.0931916	0.0253315	0.960863	0.909646	0.433062	2.06053	0.192217	0.000147689	0.000147689
215061F200122	0.617248	0.696786	0.0673135	0.266464	0.277947	0.0813765	0.157067	1102	0.0813765	0.0294759	0.972678	0.935087	0.471634	2.06086	0.154409	0	0
215097F200171	0.665049	0.735356	0.0838065	0.264595	0.321265	0.0641707	0.121474	869	0.0641707	0.0211565	0.946906	0.915025	0.464916	2.0605	0.192586	0.000369222	0.000369222
215096F200169	0.486016	0.71374	0.0426076	0.313295	0.330541	0.126274	0.200561	1710	0.126274	0.0328252	0.940851	0.888775	0.371121	2.06119	0.23128	0.000664599	0.000664599
215109F200192	0.620586	0.722592	0.0600188	0.287067	0.326744	0.102201	0.170359	1384	0.102201	0.0270478	0.937011	0.906555	0.42464	2.06109	0.221533	0.000590755	0.000590755
215106F200187	0.336601	0.7158	0.0369003	0.307847	0.334265	0.162088	0.202777	2195	0.162088	0.0366217	0.735785	0.884359	0.474282	2.06125	0.242136	0.00620292	0.00620292
215108F200190	0.365009	0.633517	0.0201877	0.329241	0.30078	0.195466	0.36361	2647	0.195466	0.0738227	0.917147	0.910611	0.44408	2.06124	0.220721	0.00162458	0.00162458
215110F200193	0.551603	0.74483	0.0534637	0.31598	0.358744	0.101684	0.191109	1377	0.101684	0.0255872	0.912051	0.871912	0.326133	2.06112	0.257348	0.00169842	0.00169842
215105F200185	0.65199	0.740904	0.0652477	0.279549	0.347572	0.0912716	0.147984	1236	0.0912716	0.0237616	0.80446	0.894145	0.387058	2.06123	0.220721	0.0652784	0.0652784
215101F200178	0.784056	0.525799	0.0223225	0.245353	0.207986	0.288067	0.480431	3901	0.288067	0.132538	0.860951	0.974506	0.679968	2.06105	0.0907547	0.00635061	0.00635061
215098F200173	0.611149	0.699499	0.0348071	0.324457	0.329831	0.135357	0.229434	1833	0.135357	0.0383575	0.92586	0.885248	0.381818	2.06111	0.242136	0.00147689	0.00147689
215104F200183	0.715452	0.609658	0.0125438	0.319723	0.294196	0.331118	0.395215	4484	0.331118	0.118632	0.851647	0.914487	0.567742	2.06121	0.20322	0.0611431	0.0611431
215100F200176	0.889337	0.566066	0.0244342	0.260994	0.211215	0.291759	0.372102	3951	0.291759	0.107701	0.930956	0.967285	0.643273	2.06051	0.115271	0.00177226	0.00177226
215107F200188	0.929515	0.471475	0.0104728	0.295713	0.214772	0.464038	0.562251	6284	0.464038	0.232325	0.901049	0.9676	0.702512	2.06126	0.131738	0.00457835	0.00457835
215102F200180	0.660881	0.682433	0.0379213	0.281956	0.295214	0.141117	0.254468	1911	0.141117	0.0423962	0.928371	0.918147	0.411967	2.06103	0.187195	0.00856594	0.00856594
215116F200204	0.704971	0.654378	0.0184173	0.319909	0.326176	0.262	0.32366	3548	0.262	0.0804397	0.861246	0.901503	0.474968	2.06129	0.238739	0.0570078	0.0570078
215118F200207	0.462455	0.724582	0.0387157	0.313181	0.356586	0.153375	0.197977	2077	0.153375	0.0351898	0.883621	0.875936	0.439888	2.06133	0.255944	0.00206764	0.00206764
215114F200200	0.867512	0.616296	0.0195472	0.285632	0.277745	0.26872	0.380224	3639	0.26872	0.0928463	0.887757	0.935038	0.528531	2.06123	0.165559	0.0186088	0.0186088
215145F200246	0.605779	0.804542	0.110181	0.316242	0.401094	0.0522079	0.100428	707	0.0522079	0.0118951	0.902304	0.838975	0.46921	2.06112	0.285925	7.38443e-05	7.38443e-05
215147F200248	0.595737	0.781425	0.0933778	0.315657	0.375925	0.049328	0.0976222	668	0.049328	0.0141656	0.918476	0.855429	0.493534	2.06119	0.275809	0.00280608	0.00280608
215148F200249	0.598732	0.776191	0.0592342	0.325699	0.387606	0.112391	0.153375	1522	0.112391	0.0206889	0.903781	0.83848	0.442858	2.06125	0.285482	0	0
215144F200245	0.602158	0.742248	0.0459144	0.32556	0.365108	0.123542	0.207576	1673	0.123542	0.0290783	0.938488	0.865892	0.496417	2.06134	0.272043	0.000369222	0.000369222
215153F200254	0.593772	0.763839	0.0598633	0.334982	0.374207	0.096293	0.146581	1304	0.096293	0.0203716	0.810515	0.844879	0.4343	2.0613	0.287476	0.0971791	0.0971791
215149F200250	0.661152	0.733354	0.0388404	0.321597	0.363956	0.142003	0.214149	1923	0.142003	0.0329659	0.908876	0.862765	0.473271	2.0613	0.273815	0.000147689	0.000147689
215150F200251	0.586262	0.758786	0.0707919	0.285086	0.349658	0.0878748	0.160611	1190	0.0878748	0.0206821	0.919067	0.882066	0.53248	2.06113	0.219022	0.00457835	0.00457835
215146F200247	0.617077	0.757784	0.0582746	0.346696	0.378445	0.0793827	0.153227	1075	0.0793827	0.0214502	0.888495	0.847604	0.514175	2.06119	0.309408	0.0152119	0.0152119
215152F200253	0.374333	0.761661	0.0746822	0.310942	0.359574	0.0648353	0.11948	878	0.0648353	0.0178297	0.834146	0.866466	0.571811	2.0612	0.25912	0.0242948	0.0242948
215156F200257	0.536519	0.778539	0.0581045	0.343098	0.400786	0.108182	0.157215	1465	0.108182	0.020513	0.915301	0.826478	0.45761	2.06126	0.318564	0.00110767	0.00110767
215157F200258	0.616742	0.801718	0.110992	0.304954	0.398499	0.0525033	0.0945208	711	0.0525033	0.0123929	0.908728	0.848864	0.479327	2.06115	0.28179	7.38443e-05	7.38443e-05
215161F200262	0.640465	0.755747	0.0548683	0.325521	0.379134	0.0875794	0.160021	1186	0.0875794	0.0231288	0.879486	0.852173	0.468082	2.06132	0.283119	0	0
215160F200261	0.603697	0.78673	0.0679313	0.330677	0.400296	0.0992468	0.143332	1344	0.0992468	0.0180623	0.890784	0.830848	0.459877	2.06128	0.303353	0.000443066	0.000443066
215162F200263	0.584252	0.773665	0.0671779	0.314109	0.379604	0.103899	0.148575	1407	0.103899	0.0194332	0.916925	0.85332	0.476472	2.0611	0.280608	0.00383991	0.00383991
215166F200267	0.589727	0.763681	0.0622265	0.322868	0.37862	0.0894255	0.154409	1211	0.0894255	0.0211174	0.860877	0.855497	0.498718	2.06125	0.276547	0.000443066	0.000443066
215155F200256	0.52263	0.776047	0.0690537	0.330137	0.389969	0.0880224	0.141264	1192	0.0880224	0.0182847	0.887978	0.842492	0.468445	2.06121	0.299513	7.38443e-05	7.38443e-05
215154F200255	0.650418	0.758423	0.068403	0.310973	0.368699	0.0815241	0.148944	1104	0.0815241	0.0204751	0.852902	0.870716	0.515169	2.06113	0.265913	0.000147689	0.000147689
215159F200260	0.629814	0.770889	0.0760977	0.307063	0.366403	0.0900162	0.124428	1219	0.0900162	0.0175682	0.903338	0.862695	0.520694	2.06119	0.259194	0.00383991	0.00383991
215167F200268	0.560342	0.79591	0.0941114	0.322116	0.401901	0.0656476	0.112096	889	0.0656476	0.013908	0.881849	0.840363	0.465705	2.06125	0.290504	0.000738443	0.000738443
215164F200265	0.460536	0.773817	0.0884045	0.304091	0.361716	0.0607739	0.103677	823	0.0607739	0.0151428	0.859696	0.863826	0.542477	2.06103	0.247452	0.0217841	0.0217841
215165F200266	0.654198	0.764472	0.0765215	0.306805	0.358668	0.0670507	0.119406	908	0.0670507	0.0174243	0.84153	0.865942	0.462441	2.06119	0.247895	0.0675676	0.0675676
215119F200209	0.995617	0.444538	0.0162499	0.225592	0.183324	0.490696	0.605893	6645	0.490696	0.261868	0.938709	0.985335	0.785375	2.06029	0.0652045	0.00191995	0.00191995
