# Supplementary material for: Dietary Saccharomyces cerevisiae boulardii CNCM I-1079 Positively Affects Performance and Intestinal Ecosystem in Broilers during a Campylobacter jejuni Infection
Source: Microorganisms. 2019 Nov 21;7(12):596. doi: 10.3390/microorganisms7120596 (PMC6956328; doi:10.3390/microorganisms7120596)
Supplement: Supplementary file 1 [file microorganisms-07-00596-s001.zip › microorganisms-642415-submit-supplementary/Supplementary_materials/Table S5.xlsx]

## Sheet: Foglio1
Table S5: Cecal core microbiota in our cohort.
OTU	215158F200259	215151F200252	215163F200264	215145F200246	215147F200248	215148F200249	215144F200245	215153F200254	215149F200250	215150F200251	215146F200247	215152F200253	215156F200257	215157F200258	215161F200262	215160F200261	215162F200263	215166F200267	215155F200256	215154F200255	215159F200260	215167F200268	215164F200265	215165F200266	Kingdom	Phylum	Class	Order	Family	Genus	Species
New.ReferenceOTU10154	0.00834441	0.00273224	0.0045045	0.00509526	0.00391375	0.012332	0.0111505	0.00376606	0.0078275	0.00214149	0.00753212	0.00214149	0.00967361	0.003323	0.00531679	0.0084921	0.00169842	0.00753212	0.0120366	0.00686752	0.003323	0.00790134	0.00162458	0.00420913	k__Bacteria	p__Firmicutes	c__Clostridia	o__Clostridiales	f__Lachnospiraceae	g__[Ruminococcus]	s__
761968	0.00908285	0.0266578	0.0138827	0.0194211	0.0127751	0.020381	0.00428297	0.00413528	0.0110767	0.00561217	0.00494757	0.00428297	0.00376606	0.013735	0.0103382	0.0188303	0.00974745	0.0103382	0.00767981	0.00937823	0.0101167	0.00258455	0.00354453	0.00162458	k__Bacteria	p__Firmicutes	c__Clostridia	o__Clostridiales	f__Ruminococcaceae	g__	s__
New.ReferenceOTU10169	0.00487373	0.0098213	0.00568601	0.0111505	0.0189042	0.0091567	0.00827057	0.00635061	0.00413528	0.00738443	0.00930439	0.00376606	0.00908285	0.0117412	0.00524295	0.0104859	0.00302762	0.00103382	0.00435682	0.00155073	0.0191257	0.00243686	0.00295377	0.00228917	k__Bacteria	p__Firmicutes	c__Clostridia	o__Clostridiales	f__Lachnospiraceae	g__	s__
185391	0.00155073	0.00413528	0.00406144	0.00228917	0.00317531	0.00258455	0.00214149	0.00443066	0.0045045	0.0127751	0.00125535	0.00184611	0.0026584	0.00258455	0.0019938	0.0026584	0.00509526	0.00502141	0.00502141	0.0084921	0.00642446	0.00169842	0.00177226	0.00487373	k__Bacteria	p__Firmicutes	c__Clostridia	o__Clostridiales	f__Ruminococcaceae	g__	s__
New.ReferenceOTU10311	0.00110767	0.00354453	0.00627677	0.0121843	0.0273224	0.00539064	0.0190518	0.0107074	0.0138089	0.00863979	0.00118151	0.00184611	0.0191257	0.00945208	0.0091567	0.0078275	0.0245163	0.0124058	0.0282085	0.00376606	0.00856594	0.0254025	0.00147689	0.0118151	k__Bacteria	p__Firmicutes	c__Clostridia	o__Clostridiales	f__Ruminococcaceae	g__	s__
561607	0.00767981	0.0550879	0.0609216	0.0177965	0.0362576	0.0104121	0.0337469	0.050288	0.0448235	0.0727367	0.0471865	0.0499188	0.0410575	0.017575	0.0530941	0.00974745	0.0446758	0.064983	0.0356668	0.0431251	0.0279132	0.0464481	0.0607739	0.0410575	k__Bacteria	p__Firmicutes	c__Clostridia	o__Clostridiales	f__Ruminococcaceae	g__	s__
585880	0.00457835	0.00671983	0.0114459	0.00258455	0.0019938	0.0101905	0.00531679	0.00457835	0.00310146	0.0273224	0.00531679	0.0370699	0.00428297	0.00110767	0.00457835	0.00900901	0.017575	0.00251071	0.00900901	0.00361837	0.00147689	0.0128489	0.0294639	0.00391375	k__Bacteria	p__Firmicutes	c__Clostridia	o__Clostridiales	f__	g__	s__
157693	0.00221533	0.00745828	0.00339684	0.00413528	0.00169842	0.00443066	0.00723674	0.00531679	0.00221533	0.0117412	0.00243686	0.00280608	0.00539064	0.00339684	0.00354453	0.00642446	0.00871363	0.0078275	0.00155073	0.0071629	0.00162458	0.00243686	0.00287993	0.00561217	k__Bacteria	p__Firmicutes	c__Clostridia	o__Clostridiales	f__	g__	s__
157957	0.00465219	0.0160981	0.00694137	0.00974745	0.00302762	0.00856594	0.0154335	0.0119628	0.00465219	0.0253286	0.00502141	0.00546448	0.0121843	0.00635061	0.00612908	0.0124058	0.0239994	0.0161719	0.00413528	0.0115936	0.00383991	0.0058337	0.00686752	0.0114459	k__Bacteria	p__Firmicutes	c__Clostridia	o__Clostridiales	f__	g__	s__
New.ReferenceOTU11174	0.00177226	0.00930439	0.00280608	0.00324915	0.00184611	0.00502141	0.0071629	0.00479988	0.00280608	0.00834441	0.00243686	0.00258455	0.00509526	0.00251071	0.0013292	0.00635061	0.00967361	0.00708906	0.00302762	0.00553833	0.00118151	0.00206764	0.00428297	0.00509526	k__Bacteria	p__Firmicutes	c__Clostridia	o__Clostridiales	f__	g__	s__
157888	0.00162458	0.00479988	0.00568601	0.00605524	0.00694137	0.00391375	0.00635061	0.00863979	0.00347068	0.00376606	0.00376606	0.014695	0.00708906	0.00605524	0.00406144	0.00487373	0.0104859	0.00605524	0.00428297	0.00413528	0.00413528	0.00428297	0.0192734	0.0100428	k__Bacteria	p__Firmicutes	c__Clostridia	o__Clostridiales	f__Ruminococcaceae	g__	s__
592616	0.00738443	0.0110767	0.0189042	0.00280608	0.00767981	0.00391375	0.026584	0.0234087	0.0119628	0.0256978	0.0155812	0.00952592	0.0248117	0.00347068	0.00686752	0.00465219	0.0141043	0.017575	0.00767981	0.0278393	0.0051691	0.00841825	0.0171319	0.0272486	k__Bacteria	p__Firmicutes	c__Erysipelotrichi	o__Erysipelotrichales	f__Erysipelotrichaceae	g__	s__
New.ReferenceOTU28761	0.00118151	0.00221533	0.00295377	0.00140304	0.00258455	0.00236302	0.00110767	0.00620292	0.00243686	0.00243686	0.00221533	0.00184611	0.00147689	0.00177226	0.00287993	0.00228917	0.00295377	0.00701521	0.00280608	0.00959976	0.0013292	0.00428297	0.00258455	0.00398759	k__Bacteria	p__Tenericutes	c__Mollicutes	o__RF39	f__	g__	s__
129401	0.0138089	0.0152858	0.0154335	0.0098213	0.0398759	0.0103382	0.00612908	0.00930439	0.00686752	0.0118151	0.00679368	0.00369222	0.00376606	0.00524295	0.00657215	0.00708906	0.0167627	0.00937823	0.00974745	0.00575986	0.0339684	0.0179442	0.00863979	0.0217102	k__Bacteria	p__Firmicutes	c__Clostridia	o__Clostridiales	f__Ruminococcaceae	g__Oscillospira	s__
564334	0.00487373	0.00731059	0.014252	0.00893516	0.0071629	0.0071629	0.00671983	0.00664599	0.00465219	0.0107813	0.00635061	0.00140304	0.0084921	0.00834441	0.00398759	0.00598139	0.0115936	0.00339684	0.00221533	0.00443066	0.0105597	0.00243686	0.00221533	0.00612908	k__Bacteria	p__Firmicutes	c__Clostridia	o__Clostridiales	f__Ruminococcaceae	g__Oscillospira	s__
228232	0.00428297	0.00236302	0.00339684	0.00236302	0.0100428	0.00361837	0.00206764	0.00804903	0.00886132	0.00553833	0.00317531	0.00642446	0.00295377	0.00354453	0.00937823	0.00406144	0.00620292	0.0112243	0.0139566	0.0161719	0.00819672	0.015655	0.00827057	0.0125535	k__Bacteria	p__Firmicutes	c__Clostridia	o__Clostridiales	f__	g__	s__
577512	0.0159504	0.0058337	0.00679368	0.0164673	0.0245163	0.00671983	0.00664599	0.0193472	0.0135135	0.0152119	0.00708906	0.0101905	0.00790134	0.016615	0.0118151	0.00731059	0.0130704	0.019938	0.0255501	0.0288731	0.0147689	0.0240733	0.0152858	0.0242948	k__Bacteria	p__Firmicutes	c__Clostridia	o__Clostridiales	f__	g__	s__
159007	0.00863979	0.0026584	0.0064983	0.0149904	0.0127751	0.0134397	0.0127012	0.00657215	0.00398759	0.00664599	0.0116674	0.00125535	0.00996899	0.0187565	0.00383991	0.0185349	0.00568601	0.00886132	0.00657215	0.00731059	0.00790134	0.00974745	0.00155073	0.00502141	k__Bacteria	p__Firmicutes	c__Clostridia	o__Clostridiales	f__	g__	s__
300851	0.00457835	0.00214149	0.00804903	0.00767981	0.00930439	0.00923054	0.0100428	0.00686752	0.00575986	0.00967361	0.00147689	0.00871363	0.010929	0.00871363	0.00347068	0.00465219	0.012332	0.00679368	0.00708906	0.00531679	0.00686752	0.00664599	0.012332	0.00856594	k__Bacteria	p__Firmicutes	c__Clostridia	o__Clostridiales	f__Ruminococcaceae	g__Oscillospira	s__
276561	0.00738443	0.0226702	0.0138089	0.0064983	0.00679368	0.0150642	0.0105597	0.0114459	0.0158765	0.0101167	0.0147689	0.00391375	0.00745828	0.00731059	0.0277655	0.0203072	0.00959976	0.020381	0.00863979	0.0271009	0.0121105	0.0106336	0.00546448	0.0169104	k__Bacteria	p__Firmicutes	c__Clostridia	o__Clostridiales	f__Ruminococcaceae	g__	s__
359984	0.0155073	0.0666076	0.0347807	0.0171319	0.0179442	0.0392113	0.026584	0.03227	0.0410575	0.0333776	0.0251071	0.0101905	0.0163934	0.0177226	0.0724413	0.0440851	0.0230394	0.0568601	0.0240733	0.0674199	0.0307192	0.0285778	0.0136612	0.0406144	k__Bacteria	p__Firmicutes	c__Clostridia	o__Clostridiales	f__Ruminococcaceae	g__	s__
New.ReferenceOTU10129	0.00900901	0.00184611	0.00206764	0.00391375	0.00376606	0.00118151	0.00228917	0.00191995	0.00177226	0.00206764	0.00974745	0.00125535	0.00206764	0.0019938	0.00103382	0.00177226	0.00479988	0.00287993	0.00103382	0.0019938	0.003323	0.00184611	0.00169842	0.00191995	k__Bacteria	p__Firmicutes	c__Clostridia	o__Clostridiales	f__Lachnospiraceae	g__Coprococcus	s__
842596	0.0115197	0.00221533	0.00280608	0.00487373	0.00420913	0.00110767	0.00147689	0.00273224	0.00206764	0.00376606	0.0129228	0.00140304	0.00236302	0.0019938	0.00191995	0.00228917	0.00923054	0.00302762	0.00169842	0.00243686	0.00361837	0.00413528	0.00243686	0.00287993	k__Bacteria	p__Firmicutes	c__Clostridia	o__Clostridiales	f__Lachnospiraceae	g__Coprococcus	s__
759751	0.0704475	0.0214887	0.03227	0.0249594	0.025624	0.0169104	0.0171319	0.0146212	0.0110767	0.00457835	0.0503618	0.0285039	0.0158765	0.0136612	0.0134397	0.0172057	0.0154335	0.0240733	0.0147689	0.0136612	0.0187565	0.0187565	0.0350761	0.0115936	k__Bacteria	p__Firmicutes	c__Clostridia	o__Clostridiales	f__Lachnospiraceae	g__	s__
352022	0.0492542	0.00886132	0.0147689	0.0111505	0.011372	0.00996899	0.0051691	0.00479988	0.00258455	0.00118151	0.0278393	0.00834441	0.00502141	0.00539064	0.00391375	0.00804903	0.00206764	0.00295377	0.00147689	0.00295377	0.00701521	0.00310146	0.00775366	0.00509526	k__Bacteria	p__Firmicutes	c__Clostridia	o__Clostridiales	f__Lachnospiraceae	g__	s__
563086	0.0822626	0.0293162	0.0344115	0.0522079	0.049328	0.112391	0.123542	0.0384729	0.0721459	0.0222271	0.0738443	0.0144735	0.108182	0.0412051	0.0544971	0.0992468	0.0239256	0.0894255	0.0880224	0.0815241	0.0344115	0.0656476	0.020381	0.0396544	k__Bacteria	p__Firmicutes	c__Clostridia	o__Clostridiales	f__Lachnospiraceae	g__[Ruminococcus]	s__
