# Supplementary material for: Dietary Saccharomyces cerevisiae boulardii CNCM I-1079 Positively Affects Performance and Intestinal Ecosystem in Broilers during a Campylobacter jejuni Infection
Source: Microorganisms. 2019 Nov 21;7(12):596. doi: 10.3390/microorganisms7120596 (PMC6956328; doi:10.3390/microorganisms7120596)
Supplement: Supplementary file 1 [file microorganisms-07-00596-s001.zip › microorganisms-642415-submit-supplementary/Supplementary_materials/Table S6.xlsx]

## Sheet: Foglio1
Table S6: Differentially abundant OTUs when comparing the fecal microbiota composition among the experimental groups at d21.
OTU	+samples in group 0	+samples in group 1	counts in group 0	counts in group 1	oddsRatio	lower	upper	fisherP	fisherAdjP	logFC	se	pvalues	adjPvalues	Kingdom	Phylum	Class	Order	Family	Genus	Species
New.CleanUp.ReferenceOTU120627	4	9	18	463	0.12434	0.00888448	1.01331	0.0360748	0.734694	3.6938	0.707324	1.76796e-07	0.000127412	k__Bacteria	p__Firmicutes	c__Clostridia	o__Clostridiales	f__	g__	s__
New.ReferenceOTU10243	3	7	5	136	0.206461	0.0215406	1.50549	0.0995327	0.981227	3.48173	0.802043	1.41783e-05	0.00413297	k__Bacteria	p__Firmicutes	c__Clostridia	o__Clostridiales	NA	NA	NA
295296	3	9	6	142	0.0857312	0.00573345	0.731407	0.0122781	0.580092	3.31504	0.777024	1.98719e-05	0.0042021	k__Bacteria	p__Firmicutes	c__Clostridia	o__Clostridiales	f__	g__	s__
159007	8	10	243	5035	0.213847	0.00370551	2.74599	0.31677	1	3.15283	0.74229	2.16232e-05	0.0042021	k__Bacteria	p__Firmicutes	c__Clostridia	o__Clostridiales	f__	g__	s__
157804	4	9	5	93	0.12434	0.00888448	1.01331	0.0360748	0.734694	2.64423	0.724785	0.000263984	0.0342006	k__Bacteria	p__Firmicutes	c__Clostridia	o__Clostridiales	f__	g__	s__
358007	8	9	35	299	0.460331	0.0330391	4.27872	0.640405	1	2.54741	0.49151	2.18546e-07	0.000127412	k__Bacteria	p__Firmicutes	c__Clostridia	o__Clostridiales	f__	g__	s__
New.ReferenceOTU14130	1	7	1	47	0.0607296	0.00106699	0.693227	0.00942253	0.580092	1.33834	0.278668	1.56602e-06	0.000608658	k__Bacteria	p__Firmicutes	c__Clostridia	o__Clostridiales	f__Ruminococcaceae	g__	s__
New.ReferenceOTU11881	1	7	1	34	0.0607296	0.00106699	0.693227	0.00942253	0.580092	1.13456	0.277207	4.26142e-05	0.00709831	k__Bacteria	p__Firmicutes	c__Clostridia	o__Clostridiales	f__Ruminococcaceae	g__	s__
New.ReferenceOTU12616	1	6	3	28	0.0857782	0.00152055	0.984381	0.0271907	0.734694	0.992726	0.269866	0.000234534	0.0341833	k__Bacteria	p__Firmicutes	c__Clostridia	o__Clostridiales	f__Ruminococcaceae	g__	s__
