# Supplementary material for: Dietary Saccharomyces cerevisiae boulardii CNCM I-1079 Positively Affects Performance and Intestinal Ecosystem in Broilers during a Campylobacter jejuni Infection
Source: Microorganisms. 2019 Nov 21;7(12):596. doi: 10.3390/microorganisms7120596 (PMC6956328; doi:10.3390/microorganisms7120596)
Supplement: Supplementary file 1 [file microorganisms-07-00596-s001.zip › microorganisms-642415-submit-supplementary/Supplementary_materials/Table S7.xlsx]

## Sheet: Foglio1
Table S7: Differentially abundant OTUs when comparing the fecal microbiota composition among the experimental groups at d40.
OTU	+samples in group 0	+samples in group 1	counts in group 0	counts in group 1	oddsRatio	lower	upper	fisherP	fisherAdjP	logFC	se	pvalues	adjPvalues	Kingdom	Phylum	Class	Order	Family	Genus	Species
254011	4	12	4	1659	0	0	0.327346	0.00134608	0.0663503	5.14504	0.724293	1.21614e-12	1.57557e-10	k__Bacteria	p__Firmicutes	c__Bacilli	o__Lactobacillales	f__Lactobacillaceae	g__Lactobacillus	s__
584001	2	12	2	622	0	0	0.166049	6.73038e-05	0.00796204	4.20333	0.837483	5.19397e-07	3.56245e-05	k__Bacteria	p__Firmicutes	c__Bacilli	o__Lactobacillales	f__Lactobacillaceae	g__Lactobacillus	s__reuteri
574528	12	0	1105	0	Inf	16.5646	Inf	7.39602e-07	0.00029165	-4.0762	0.369346	0	0	k__Bacteria	p__Firmicutes	c__Clostridia	o__Clostridiales	f__Peptostreptococcaceae	g__	s__
New.ReferenceOTU13732	8	3	244	4	5.51239	0.782428	51.9089	0.0995327	0.726835	-4.05049	0.840417	1.4383e-06	8.82665e-05	k__Bacteria	p__Firmicutes	c__Bacilli	o__Lactobacillales	f__Streptococcaceae	NA	NA
New.ReferenceOTU11018	0	12	0	923	0	0	0.0603698	7.39602e-07	0.00029165	3.95763	0.360102	0	0	k__Bacteria	p__Firmicutes	c__Bacilli	o__Lactobacillales	f__Lactobacillaceae	g__Lactobacillus	s__
New.ReferenceOTU19443	0	12	0	662	0	0	0.0603698	7.39602e-07	0.00029165	3.92672	0.322422	0	0	k__Bacteria	p__Firmicutes	c__Bacilli	o__Lactobacillales	f__Lactobacillaceae	g__Lactobacillus	s__
New.ReferenceOTU10316	3	11	3	419	0.0372331	0.000643828	0.425884	0.00275946	0.116587	3.90322	0.856812	5.22559e-06	0.000253877	k__Bacteria	p__Firmicutes	c__Bacilli	o__Lactobacillales	f__Lactobacillaceae	g__Lactobacillus	s__
New.ReferenceOTU4294	1	12	1	660	0	0	0.109012	9.61483e-06	0.00162491	3.86202	0.30512	0	0	k__Bacteria	p__Firmicutes	c__Bacilli	o__Lactobacillales	f__Lactobacillaceae	g__Lactobacillus	s__reuteri
New.ReferenceOTU12425	1	12	1	680	0	0	0.109012	9.61483e-06	0.00162491	3.83553	0.325294	0	0	k__Bacteria	p__Firmicutes	c__Bacilli	o__Lactobacillales	f__Lactobacillaceae	g__Lactobacillus	s__reuteri
New.ReferenceOTU16786	6	3	147	6	2.86062	0.407526	25.1308	0.400323	1	-3.549	0.831357	1.96413e-05	0.000789714	k__Bacteria	p__Firmicutes	c__Bacilli	o__Lactobacillales	f__Lactobacillaceae	g__Lactobacillus	s__
3946926	4	12	7	804	0	0	0.327346	0.00134608	0.0663503	3.48584	0.843439	3.58237e-05	0.00119344	k__Bacteria	p__Firmicutes	c__Bacilli	o__Lactobacillales	f__Lactobacillaceae	g__Lactobacillus	s__
New.ReferenceOTU12144	7	12	13	466	0	0	0.886431	0.0372671	0.495359	3.41518	0.391845	0	0	k__Bacteria	p__Firmicutes	c__Bacilli	o__Lactobacillales	f__Lactobacillaceae	g__Lactobacillus	s__
187962	6	2	92	3	4.65691	0.581435	62.018	0.193027	0.905105	-3.41282	0.888947	0.000123453	0.00351087	k__Bacteria	p__Firmicutes	c__Bacilli	o__Lactobacillales	f__Lactobacillaceae	g__Lactobacillus	s__
134032	0	8	0	2630	0	0	0.327346	0.00134608	0.0663503	3.36389	0.769064	1.21983e-05	0.000507973	k__Bacteria	p__Firmicutes	c__Bacilli	o__Lactobacillales	f__Lactobacillaceae	g__Lactobacillus	s__
549756	6	5	212	12	1.3804	0.213755	9.33169	1	1	-3.32573	0.604291	3.72294e-08	3.33919e-06	k__Bacteria	p__Firmicutes	c__Bacilli	o__Lactobacillales	f__Lactobacillaceae	g__Lactobacillus	s__
593803	11	2	95	2	41.3492	3.34467	2534.63	0.000644194	0.0476301	-3.30473	1.09552	0.00255645	0.0421894	k__Bacteria	p__Firmicutes	c__Bacilli	o__Lactobacillales	f__Streptococcaceae	g__Streptococcus	s__
703741	8	12	32	1141	0	0	1.33988	0.0931677	0.726835	3.28585	0.537408	9.70094e-10	1.13113e-07	k__Bacteria	p__Firmicutes	c__Bacilli	o__Lactobacillales	f__Lactobacillaceae	g__Lactobacillus	s__
New.ReferenceOTU11131	6	2	120	4	4.65691	0.581435	62.018	0.193027	0.905105	-3.26027	0.92778	0.00044133	0.0114353	k__Bacteria	p__Firmicutes	c__Bacilli	o__Lactobacillales	f__Lactobacillaceae	g__Lactobacillus	s__
556835	0	9	0	6084	0	0	0.236585	0.000336519	0.0284359	3.25348	0.895044	0.000277992	0.00736678	k__Bacteria	p__Firmicutes	c__Clostridia	o__Clostridiales	f__Veillonellaceae	g__Phascolarctobacterium	s__
New.ReferenceOTU2428	1	12	1	301	0	0	0.109012	9.61483e-06	0.00162491	3.09679	0.176296	0	0	k__Bacteria	p__Firmicutes	c__Bacilli	o__Lactobacillales	f__Lactobacillaceae	g__Lactobacillus	s__
851794	7	12	24	786	0	0	0.886431	0.0372671	0.495359	2.98093	0.520323	1.01027e-08	1.07089e-06	k__Bacteria	p__Firmicutes	c__Bacilli	o__Lactobacillales	f__Lactobacillaceae	g__Lactobacillus	s__
3453734	6	7	591	18	0.72443	0.107162	4.67825	1	1	-2.96443	0.762016	0.000100142	0.00291914	k__Bacteria	p__Proteobacteria	c__Gammaproteobacteria	o__Pseudomonadales	f__Moraxellaceae	g__Acinetobacter	s__
593376	5	12	7	285	0	0	0.449249	0.00457666	0.146329	2.93972	0.623158	2.38817e-06	0.000126573	k__Bacteria	p__Firmicutes	c__Bacilli	o__Lactobacillales	f__Lactobacillaceae	g__Lactobacillus	s__
588197	8	12	386	9787	0	0	1.33988	0.0931677	0.726835	2.90392	0.515073	1.72149e-08	1.67272e-06	k__Bacteria	p__Firmicutes	c__Bacilli	o__Lactobacillales	f__Lactobacillaceae	g__Lactobacillus	s__
628226	12	1	356	1	Inf	9.17327	Inf	9.61483e-06	0.00162491	-2.88603	0.366575	3.55271e-15	5.17808e-13	k__Bacteria	p__Firmicutes	c__Clostridia	o__Clostridiales	f__Peptostreptococcaceae	g__	s__
133065	6	12	30	849	0	0	0.622037	0.01373	0.290046	2.8803	0.601587	1.68596e-06	9.36111e-05	k__Bacteria	p__Firmicutes	c__Bacilli	o__Lactobacillales	f__Lactobacillaceae	g__Lactobacillus	s__
343431	3	12	8	223	0	0	0.236585	0.000336519	0.0284359	2.8324	0.868697	0.00111211	0.0231754	k__Bacteria	p__Firmicutes	c__Bacilli	o__Lactobacillales	f__Lactobacillaceae	g__Lactobacillus	s__
589114	6	12	25	424	0	0	0.622037	0.01373	0.290046	2.81343	0.667483	2.49799e-05	0.000939567	k__Bacteria	p__Firmicutes	c__Bacilli	o__Lactobacillales	f__Lactobacillaceae	g__Lactobacillus	s__
New.ReferenceOTU10205	4	12	6	130	0	0	0.327346	0.00134608	0.0663503	2.77968	0.594752	2.9585e-06	0.000149983	k__Bacteria	p__Firmicutes	c__Clostridia	o__Clostridiales	f__	g__	s__
433676	7	12	23	778	0	0	0.886431	0.0372671	0.495359	2.73836	0.611535	7.53988e-06	0.000335227	k__Bacteria	p__Firmicutes	c__Bacilli	o__Lactobacillales	f__Lactobacillaceae	g__Lactobacillus	s__
288521	4	12	11	380	0	0	0.327346	0.00134608	0.0663503	2.69573	0.643601	2.80798e-05	0.000992154	k__Bacteria	p__Firmicutes	c__Bacilli	o__Lactobacillales	f__Lactobacillaceae	g__Lactobacillus	s__
355089	8	12	393	5625	0	0	1.33988	0.0931677	0.726835	2.68463	0.640942	2.80715e-05	0.000992154	k__Bacteria	p__Firmicutes	c__Bacilli	o__Lactobacillales	f__Lactobacillaceae	g__Lactobacillus	s__
New.ReferenceOTU16283	7	12	10	290	0	0	0.886431	0.0372671	0.495359	2.5122	0.523758	1.61465e-06	9.36111e-05	k__Bacteria	p__Firmicutes	c__Bacilli	o__Lactobacillales	f__Lactobacillaceae	g__Lactobacillus	s__
New.ReferenceOTU12137	5	12	6	454	0	0	0.449249	0.00457666	0.146329	2.50489	0.79923	0.00172366	0.0324159	k__Bacteria	p__Firmicutes	c__Bacilli	o__Lactobacillales	f__Lactobacillaceae	g__Lactobacillus	s__
137580	8	12	68	1440	0	0	1.33988	0.0931677	0.726835	2.48403	0.492012	4.44812e-07	3.24157e-05	k__Bacteria	p__Firmicutes	c__Bacilli	o__Lactobacillales	f__Lactobacillaceae	g__Lactobacillus	s__
New.ReferenceOTU13371	10	8	1113	40	2.40592	0.262839	33.1769	0.640405	1	-2.4259	0.601919	5.57126e-05	0.00177619	k__Bacteria	p__Firmicutes	c__Clostridia	o__Clostridiales	f__	g__	s__
132873	6	12	14	327	0	0	0.622037	0.01373	0.290046	2.37747	0.590304	5.63627e-05	0.00177619	k__Bacteria	p__Firmicutes	c__Bacilli	o__Lactobacillales	f__Lactobacillaceae	g__Lactobacillus	s__
295590	11	6	492	29	9.91065	0.886883	548.684	0.0686499	0.706198	-2.3355	0.746982	0.00176856	0.0326085	k__Bacteria	p__Firmicutes	c__Bacilli	o__Lactobacillales	f__Streptococcaceae	g__Streptococcus	s__
1105328	7	11	18	216	0.138635	0.00247829	1.61737	0.154953	0.905105	2.25257	0.414019	5.30598e-08	4.41912e-06	k__Bacteria	p__Firmicutes	c__Clostridia	o__Clostridiales	f__Lachnospiraceae	g__Coprococcus	s__
332720	6	12	7	154	0	0	0.622037	0.01373	0.290046	2.2482	0.457524	8.9309e-07	5.78524e-05	k__Bacteria	p__Firmicutes	c__Bacilli	o__Lactobacillales	f__Lactobacillaceae	g__Lactobacillus	s__
New.ReferenceOTU34825	10	8	378	29	2.40592	0.262839	33.1769	0.640405	1	-2.24594	0.697394	0.00127977	0.0257277	k__Bacteria	p__Firmicutes	c__Bacilli	o__Lactobacillales	f__Leuconostocaceae	g__	s__
New.ReferenceOTU10979	11	9	544	25	3.4803	0.232	209.356	0.590062	1	-2.15278	0.628754	0.000617332	0.01469	k__Bacteria	p__Proteobacteria	c__Gammaproteobacteria	o__Enterobacteriales	f__Enterobacteriaceae	g__	s__
New.ReferenceOTU26812	8	12	45	628	0	0	1.33988	0.0931677	0.726835	2.11833	0.530501	6.5224e-05	0.00200135	k__Bacteria	p__Firmicutes	c__Bacilli	o__Lactobacillales	f__Lactobacillaceae	g__Lactobacillus	s__
New.ReferenceOTU2103	11	8	256	21	5.13401	0.40438	294.375	0.31677	1	-2.11829	0.638919	0.000915008	0.0209196	k__Bacteria	p__Firmicutes	c__Bacilli	o__Lactobacillales	f__Streptococcaceae	g__Streptococcus	s__
New.ReferenceOTU10362	7	11	18	690	0.138635	0.00247829	1.61737	0.154953	0.905105	2.09131	0.641453	0.00111305	0.0231754	k__Bacteria	p__Firmicutes	c__Clostridia	o__Clostridiales	f__Lachnospiraceae	g__	s__
192563	11	9	349	75	3.4803	0.232	209.356	0.590062	1	-2.0688	0.404824	3.21539e-07	2.49943e-05	k__Bacteria	p__Firmicutes	c__Clostridia	o__Clostridiales	f__Ruminococcaceae	g__Ruminococcus	s__
New.ReferenceOTU10165	8	12	69	818	0	0	1.33988	0.0931677	0.726835	2.03356	0.454455	7.65115e-06	0.000335227	k__Bacteria	p__Firmicutes	c__Bacilli	o__Lactobacillales	f__Lactobacillaceae	g__Lactobacillus	s__
456393	7	12	32	333	0	0	0.886431	0.0372671	0.495359	1.96679	0.564644	0.000495374	0.0123206	k__Bacteria	p__Firmicutes	c__Bacilli	o__Lactobacillales	f__Lactobacillaceae	g__Lactobacillus	s__
New.ReferenceOTU12682	5	6	5	65	0.72443	0.107162	4.67825	1	1	1.83716	0.571512	0.00130642	0.0258185	k__Bacteria	p__Firmicutes	c__Clostridia	o__Clostridiales	f__	g__	s__
198839	5	10	6	87	0.156384	0.0116726	1.23486	0.0893795	0.726835	1.82274	0.604538	0.002569	0.0421894	k__Bacteria	p__Firmicutes	c__Clostridia	o__Clostridiales	f__Ruminococcaceae	g__	s__
547714	10	0	113	0	Inf	6.02232	Inf	6.73038e-05	0.00796204	-1.8015	0.43125	2.9487e-05	0.00101123	k__Bacteria	p__Firmicutes	c__Clostridia	o__Clostridiales	f__Clostridiaceae	g__	s__
332919	8	7	137	19	1.40739	0.204091	10.3594	1	1	-1.78212	0.544952	0.00107457	0.0231754	k__Bacteria	p__Firmicutes	c__Bacilli	o__Lactobacillales	f__Lactobacillaceae	g__Lactobacillus	s__agilis
New.ReferenceOTU8450	7	9	9	155	0.48195	0.0546356	3.5356	0.666846	1	1.77888	0.542064	0.00103188	0.0231378	k__Bacteria	p__Firmicutes	c__Clostridia	o__Clostridiales	f__	g__	s__
629361	6	10	22	191	0.214737	0.0161244	1.71988	0.193027	0.905105	1.73711	0.56583	0.00214046	0.0367026	k__Bacteria	p__Firmicutes	c__Clostridia	o__Clostridiales	f__	g__	s__
New.ReferenceOTU17466	0	7	0	277	0	0	0.449249	0.00457666	0.146329	1.71307	0.552489	0.00193097	0.0341139	k__Bacteria	p__Firmicutes	c__Clostridia	o__Clostridiales	f__	g__	s__
New.ReferenceOTU18258	0	8	0	266	0	0	0.327346	0.00134608	0.0663503	1.66371	0.53836	0.00199934	0.0347945	k__Bacteria	p__Firmicutes	c__Clostridia	o__Clostridiales	f__	g__	s__
New.ReferenceOTU7567	7	12	20	220	0	0	0.886431	0.0372671	0.495359	1.64066	0.520011	0.00160467	0.0306729	k__Bacteria	p__Firmicutes	c__Bacilli	o__Lactobacillales	f__Lactobacillaceae	g__Lactobacillus	s__
356089	10	9	190	29	1.63159	0.149316	23.8157	1	1	-1.62706	0.509407	0.00140305	0.0272659	k__Bacteria	p__Firmicutes	c__Bacilli	o__Lactobacillales	f__Lactobacillaceae	g__Lactobacillus	s__agilis
591635	7	8	248	59	0.710537	0.0965304	4.89978	1	1	-1.56773	0.398845	8.47055e-05	0.00253248	k__Bacteria	p__Firmicutes	c__Clostridia	o__Clostridiales	f__Ruminococcaceae	g__Ruminococcus	s__
New.ReferenceOTU16850	6	4	20	5	1.94206	0.29404	14.2995	0.680172	1	-1.55491	0.497879	0.00178983	0.0326085	k__Bacteria	p__Firmicutes	c__Clostridia	o__Clostridiales	f__Ruminococcaceae	g__	s__
New.ReferenceOTU3630	9	11	136	24	0.287331	0.00477656	4.31034	0.590062	1	-1.53311	0.363603	2.48174e-05	0.000939567	k__Bacteria	p__Tenericutes	c__Mollicutes	o__RF39	f__	g__	s__
New.ReferenceOTU10024	8	8	103	20	1	0.132386	7.55366	1	1	-1.52903	0.412134	0.00020724	0.00561957	k__Bacteria	p__Firmicutes	c__Clostridia	o__Clostridiales	f__Lachnospiraceae	g__[Ruminococcus]	s__
New.ReferenceOTU10696	6	7	47	14	0.72443	0.107162	4.67825	1	1	-1.49309	0.435418	0.000605604	0.01469	k__Bacteria	p__Firmicutes	c__Clostridia	o__Clostridiales	f__Ruminococcaceae	g__	s__
New.ReferenceOTU35559	8	6	54	11	1.94206	0.29404	14.2995	0.680172	1	-1.48286	0.491037	0.00252889	0.0421894	k__Bacteria	p__Firmicutes	c__Clostridia	o__Clostridiales	f__Lachnospiraceae	g__	s__
New.ReferenceOTU32166	1	10	2	51	0.0241843	0.000394535	0.298983	0.000644194	0.0476301	1.38117	0.308873	7.76254e-06	0.000335227	k__Bacteria	p__Firmicutes	c__Bacilli	o__Lactobacillales	f__Lactobacillaceae	g__Lactobacillus	s__
New.ReferenceOTU12046	10	9	180	53	1.63159	0.149316	23.8157	1	1	-1.33657	0.398193	0.000789097	0.0184017	k__Bacteria	p__Firmicutes	c__Clostridia	o__Clostridiales	f__Lachnospiraceae	g__	s__
190241	8	8	53	18	1	0.132386	7.55366	1	1	-1.21783	0.392209	0.00190253	0.0341139	k__Bacteria	p__Firmicutes	c__Clostridia	o__Clostridiales	f__Lachnospiraceae	g__	s__
New.ReferenceOTU17359	6	1	126	1	9.91065	0.886883	548.684	0.0686499	0.706198	-1.13559	0.379991	0.00280372	0.0454047	k__Bacteria	p__Firmicutes	c__Bacilli	o__Lactobacillales	f__Lactobacillaceae	g__Lactobacillus	s__
New.ReferenceOTU11591	0	8	0	61	0	0	0.327346	0.00134608	0.0663503	1.0414	0.299032	0.000496628	0.0123206	k__Bacteria	p__Firmicutes	c__Clostridia	o__Clostridiales	f__Ruminococcaceae	g__	s__
New.ReferenceOTU24345	0	7	0	37	0	0	0.449249	0.00457666	0.146329	0.830386	0.2541	0.00108332	0.0231754	k__Bacteria	p__Firmicutes	c__Clostridia	o__Clostridiales	f__	g__	s__
570049	1	9	1	19	0.0372331	0.000643828	0.425884	0.00275946	0.116587	0.656833	0.173526	0.000153573	0.00426348	k__Bacteria	p__Firmicutes	c__Clostridia	o__Clostridiales	f__	g__	s__
New.ReferenceOTU16059	1	8	1	15	0.0532867	0.000949093	0.589744	0.00942253	0.271875	0.49519	0.152458	0.00116205	0.023771	k__Bacteria	p__Firmicutes	c__Clostridia	o__Clostridiales	f__Lachnospiraceae	g__Blautia	s__producta
