# Supplementary material for: Dietary Saccharomyces cerevisiae boulardii CNCM I-1079 Positively Affects Performance and Intestinal Ecosystem in Broilers during a Campylobacter jejuni Infection
Source: Microorganisms. 2019 Nov 21;7(12):596. doi: 10.3390/microorganisms7120596 (PMC6956328; doi:10.3390/microorganisms7120596)
Supplement: Supplementary file 1 [file microorganisms-07-00596-s001.zip › microorganisms-642415-submit-supplementary/Supplementary_materials/Table S8.xlsx]

## Sheet: Foglio1
Table S8: Differentially abundant OTUs when comparing the fecal microbiota composition between d21 and d40 of the C (basal control diet) group.
OTU	+samples in group 0	+samples in group 1	counts in group 0	counts in group 1	oddsRatio	lower	upper	fisherP	fisherAdjP	logFC	se	pvalues	adjPvalues	Kingdom	Phylum	Class	Order	Family	Genus	Species
352468	2	12	2	18358	0	0	0.166049	6.73038e-05	0.00165876	8.5667	1.08106	2.22045e-15	9.02159e-14	k__Bacteria	p__Firmicutes	c__Bacilli	o__Lactobacillales	f__Leuconostocaceae	g__Weissella	NA
547181	2	11	2	3205	0.0241843	0.000394535	0.298983	0.000644194	0.0091817	5.76068	1.65696	0.000507704	0.00352915	k__Bacteria	p__Bacteroidetes	c__Flavobacteriia	o__Flavobacteriales	f__[Weeksellaceae]	g__Wautersiella	s__
560535	0	12	0	5179	0	0	0.0603698	7.39602e-07	6.24964e-05	5.54655	0.400588	0	0	k__Bacteria	p__Firmicutes	c__Clostridia	o__Clostridiales	f__Ruminococcaceae	g__	s__
663969	9	12	60	34075	0	0	2.28632	0.217391	0.417741	5.52592	1.43494	0.000117651	0.00100049	k__Bacteria	p__Firmicutes	c__Bacilli	o__Lactobacillales	f__Leuconostocaceae	g__	s__
746679	4	12	4	2043	0	0	0.327346	0.00134608	0.0153116	5.32903	1.03873	2.89252e-07	4.01658e-06	k__Bacteria	p__Proteobacteria	c__Gammaproteobacteria	o__Enterobacteriales	f__Enterobacteriaceae	g__	s__
334555	5	12	15	5701	0	0	0.449249	0.00457666	0.0344853	5.28056	0.689617	1.90958e-14	6.75746e-13	k__Bacteria	p__Firmicutes	c__Bacilli	o__Bacillales	f__Planococcaceae	g__Rummeliibacillus	s__
228232	5	12	25	3209	0	0	0.449249	0.00457666	0.0344853	5.1713	0.545339	0	0	k__Bacteria	p__Firmicutes	c__Clostridia	o__Clostridiales	f__	g__	s__
574528	3	12	7	1105	0	0	0.236585	0.000336519	0.00537976	4.84153	0.943152	2.84636e-07	4.00315e-06	k__Bacteria	p__Firmicutes	c__Clostridia	o__Clostridiales	f__Peptostreptococcaceae	g__	s__
367213	0	12	0	2326	0	0	0.0603698	7.39602e-07	6.24964e-05	4.77278	0.386979	0	0	k__Bacteria	p__Firmicutes	c__Clostridia	o__Clostridiales	f__Ruminococcaceae	g__	s__
532569	4	11	5	5878	0.0532867	0.000949093	0.589744	0.00942253	0.0636963	4.73451	1.33995	0.000410353	0.00296156	k__Bacteria	p__Proteobacteria	c__Gammaproteobacteria	o__Pseudomonadales	f__Moraxellaceae	g__Acinetobacter	s__
606927	8	12	18	1547	0	0	1.33988	0.0931677	0.250494	4.5704	0.574581	1.77636e-15	7.49486e-14	k__Bacteria	p__Firmicutes	c__Clostridia	o__Clostridiales	f__Clostridiaceae	g__SMB53	s__
New.ReferenceOTU10422	3	11	3	355	0.0372331	0.000643828	0.425884	0.00275946	0.0272036	4.55257	0.957814	2.00336e-06	2.46931e-05	k__Bacteria	p__Proteobacteria	c__Gammaproteobacteria	o__Enterobacteriales	f__Enterobacteriaceae	g__	s__
347685	2	10	4	1307	0.0489164	0.00283826	0.45449	0.00332895	0.0298345	4.34245	1.58586	0.00617719	0.026574	k__Bacteria	p__Proteobacteria	c__Gammaproteobacteria	o__Pseudomonadales	f__Moraxellaceae	g__Acinetobacter	s__johnsonii
New.ReferenceOTU1024	0	12	0	899	0	0	0.0603698	7.39602e-07	6.24964e-05	4.23858	0.292781	0	0	k__Bacteria	p__Firmicutes	c__Clostridia	o__Clostridiales	f__	g__	s__
650615	0	12	0	1380	0	0	0.0603698	7.39602e-07	6.24964e-05	4.20242	0.457344	0	0	k__Bacteria	p__Actinobacteria	c__Actinobacteria	o__Actinomycetales	f__Corynebacteriaceae	g__Corynebacterium	s__
1790396	2	10	9	1744	0.0489164	0.00283826	0.45449	0.00332895	0.0298345	4.18346	1.5665	0.00757192	0.0313449	k__Bacteria	p__Proteobacteria	c__Gammaproteobacteria	o__Pseudomonadales	f__Moraxellaceae	g__Acinetobacter	s__johnsonii
155859	4	10	7	1615	0.112187	0.00810153	0.896925	0.0360748	0.143139	4.17644	1.30325	0.00135234	0.00810668	k__Bacteria	p__Proteobacteria	c__Gammaproteobacteria	o__Pseudomonadales	f__Moraxellaceae	g__Acinetobacter	s__johnsonii
405425	2	10	2	680	0.0489164	0.00283826	0.45449	0.00332895	0.0298345	4.1328	1.55536	0.00788088	0.0320197	k__Bacteria	p__Proteobacteria	c__Gammaproteobacteria	o__Pseudomonadales	f__Moraxellaceae	g__Acinetobacter	s__johnsonii
297260	0	12	0	988	0	0	0.0603698	7.39602e-07	6.24964e-05	4.11416	0.291037	0	0	k__Bacteria	p__Proteobacteria	c__Epsilonproteobacteria	o__Campylobacterales	f__Campylobacteraceae	g__Campylobacter	s__
1111582	11	12	564	13953	0	0	39.0005	1	1	4.10109	1.19308	0.000587314	0.00402677	k__Bacteria	p__Firmicutes	c__Bacilli	o__Lactobacillales	f__Enterococcaceae	g__Enterococcus	s__
New.ReferenceOTU33916	2	12	3	367	0	0	0.166049	6.73038e-05	0.00165876	4.07232	1.03022	7.72169e-05	0.00069432	k__Bacteria	p__Firmicutes	c__Bacilli	o__Lactobacillales	f__Lactobacillaceae	g__Lactobacillus	s__
New.ReferenceOTU10979	3	11	3	544	0.0372331	0.000643828	0.425884	0.00275946	0.0272036	4.05572	1.06534	0.000140681	0.00117807	k__Bacteria	p__Proteobacteria	c__Gammaproteobacteria	o__Enterobacteriales	f__Enterobacteriaceae	g__	s__
628226	4	12	5	356	0	0	0.327346	0.00134608	0.0153116	3.8945	0.870062	7.60123e-06	8.96618e-05	k__Bacteria	p__Firmicutes	c__Clostridia	o__Clostridiales	f__Peptostreptococcaceae	g__	s__
359120	0	11	0	620	0	0	0.109012	9.61483e-06	0.000355448	3.87495	0.287101	0	0	k__Bacteria	p__Firmicutes	c__Clostridia	o__Clostridiales	f__Ruminococcaceae	g__Oscillospira	s__
306633	0	12	0	799	0	0	0.0603698	7.39602e-07	6.24964e-05	3.79619	0.35345	0	0	k__Bacteria	p__Firmicutes	c__Clostridia	o__Clostridiales	f__Ruminococcaceae	g__	s__
547714	2	10	2	113	0.0489164	0.00283826	0.45449	0.00332895	0.0298345	3.73687	1.2132	0.00206874	0.0115786	k__Bacteria	p__Firmicutes	c__Clostridia	o__Clostridiales	f__Clostridiaceae	g__	s__
196831	12	10	8493	170	Inf	0.190525	Inf	0.478261	0.736696	-3.69028	0.807206	4.83838e-06	5.76925e-05	k__Bacteria	p__Firmicutes	c__Clostridia	o__Clostridiales	f__Ruminococcaceae	g__Oscillospira	s__
548621	2	9	2	95	0.0773694	0.00523983	0.647345	0.0122781	0.0709282	3.62519	0.892488	4.86765e-05	0.000468405	k__Bacteria	p__Firmicutes	c__Clostridia	o__Clostridiales	f__Ruminococcaceae	g__Ruminococcus	s__
295296	3	11	6	211	0.0372331	0.000643828	0.425884	0.00275946	0.0272036	3.61077	0.718698	5.0596e-07	6.76876e-06	k__Bacteria	p__Firmicutes	c__Clostridia	o__Clostridiales	f__	g__	s__
922761	7	12	14	666	0	0	0.886431	0.0372671	0.143139	3.57239	0.652842	4.44839e-08	7.1763e-07	k__Bacteria	p__Proteobacteria	c__Gammaproteobacteria	o__Enterobacteriales	f__Enterobacteriaceae	g__	s__
523099	2	9	3	105	0.0773694	0.00523983	0.647345	0.0122781	0.0709282	3.54706	0.825566	1.73501e-05	0.000185524	k__Bacteria	p__Firmicutes	c__Clostridia	o__Clostridiales	f__	g__	s__
New.ReferenceOTU11943	10	2	106	3	20.443	2.20027	352.329	0.00332895	0.0298345	-3.52592	0.832808	2.29799e-05	0.000240086	k__Bacteria	p__Firmicutes	c__Clostridia	o__Clostridiales	f__Lachnospiraceae	g__Blautia	s__producta
290186	0	12	0	3344	0	0	0.0603698	7.39602e-07	6.24964e-05	3.50497	0.60741	7.91067e-09	1.46425e-07	k__Bacteria	p__Proteobacteria	c__Gammaproteobacteria	o__Pseudomonadales	f__Moraxellaceae	g__Acinetobacter	s__
New.CleanUp.ReferenceOTU286269	3	9	3	111	0.124187	0.0118232	0.922188	0.0391257	0.144192	3.46788	0.724956	1.72207e-06	2.14672e-05	k__Bacteria	p__Firmicutes	c__Clostridia	o__Clostridiales	f__	g__	s__
589282	0	11	0	4721	0	0	0.109012	9.61483e-06	0.000355448	3.39866	0.991651	0.000609676	0.00412849	k__Bacteria	p__Firmicutes	c__Clostridia	o__Clostridiales	f__Ruminococcaceae	g__Faecalibacterium	s__prausnitzii
214036	0	11	0	439	0	0	0.109012	9.61483e-06	0.000355448	3.38906	0.304523	0	0	k__Bacteria	p__Firmicutes	c__Clostridia	o__Clostridiales	f__[Mogibacteriaceae]	g__	s__
New.ReferenceOTU11509	11	2	177	2	41.3492	3.34467	2534.63	0.000644194	0.0091817	-3.38878	1.07317	0.00158995	0.00917988	k__Bacteria	p__Firmicutes	c__Clostridia	o__Clostridiales	f__Lachnospiraceae	g__	s__
197649	0	10	0	769	0	0	0.166049	6.73038e-05	0.00165876	3.38791	0.434437	6.21725e-15	2.35184e-13	k__Bacteria	p__Firmicutes	c__Clostridia	o__Clostridiales	f__Lachnospiraceae	g__Lachnospira	s__
New.ReferenceOTU16000	0	12	0	559	0	0	0.0603698	7.39602e-07	6.24964e-05	3.37715	0.324839	0	0	k__Bacteria	p__Firmicutes	c__Clostridia	o__Clostridiales	f__	g__	s__
168614	5	12	21	1690	0	0	0.449249	0.00457666	0.0344853	3.36233	1.20639	0.00531813	0.0239314	k__Bacteria	p__Proteobacteria	c__Gammaproteobacteria	o__Pseudomonadales	f__Moraxellaceae	g__Acinetobacter	s__johnsonii
New.ReferenceOTU30792	2	3	327	6	0.612898	0.0419892	6.69719	1	1	-3.351	1.07905	0.00189952	0.0107967	k__Bacteria	p__Tenericutes	c__Mollicutes	o__RF39	f__	g__	s__
New.ReferenceOTU35463	0	10	0	634	0	0	0.166049	6.73038e-05	0.00165876	3.33702	0.463615	6.11733e-13	1.67768e-11	k__Bacteria	p__Firmicutes	c__Clostridia	o__Clostridiales	f__Ruminococcaceae	g__	s__
581021	8	12	22	431	0	0	1.33988	0.0931677	0.250494	3.2526	0.589633	3.46194e-08	5.93398e-07	k__Bacteria	p__Proteobacteria	c__Gammaproteobacteria	o__Enterobacteriales	f__Enterobacteriaceae	g__	s__
New.ReferenceOTU10005	12	10	2658	90	Inf	0.190525	Inf	0.478261	0.736696	-3.24067	0.852169	0.000143039	0.00118874	k__Bacteria	p__Firmicutes	c__Clostridia	o__Clostridiales	f__Lachnospiraceae	g__Blautia	s__producta
New.ReferenceOTU17179	2	10	6	163	0.0489164	0.00283826	0.45449	0.00332895	0.0298345	3.23154	0.92707	0.000490746	0.00347321	k__Bacteria	p__Firmicutes	c__Clostridia	o__Clostridiales	f__Ruminococcaceae	g__	s__
New.CleanUp.ReferenceOTU40346	4	12	49	647	0	0	0.327346	0.00134608	0.0153116	3.15959	0.771307	4.19609e-05	0.000414695	k__Bacteria	p__Firmicutes	c__Clostridia	o__Clostridiales	f__Lachnospiraceae	g__	s__
New.ReferenceOTU12758	2	10	2	45	0.0489164	0.00283826	0.45449	0.00332895	0.0298345	3.11417	0.772918	5.59893e-05	0.000524959	k__Bacteria	p__Firmicutes	c__Clostridia	o__Clostridiales	f__Lachnospiraceae	g__	s__
591818	0	11	0	285	0	0	0.109012	9.61483e-06	0.000355448	3.10548	0.33154	0	0	k__Bacteria	p__Firmicutes	c__Clostridia	o__Clostridiales	f__Ruminococcaceae	g__	s__
New.ReferenceOTU11321	0	11	0	341	0	0	0.109012	9.61483e-06	0.000355448	3.10169	0.312144	0	0	k__Bacteria	p__Firmicutes	c__Clostridia	o__Clostridiales	f__	g__	s__
515265	0	11	0	638	0	0	0.109012	9.61483e-06	0.000355448	3.07418	0.519894	3.35754e-09	6.46178e-08	k__Bacteria	p__Proteobacteria	c__Gammaproteobacteria	o__Pseudomonadales	f__Moraxellaceae	g__Acinetobacter	s__
New.ReferenceOTU11287	0	11	0	257	0	0	0.109012	9.61483e-06	0.000355448	3.0677	0.253866	0	0	k__Bacteria	p__Firmicutes	c__Clostridia	o__Clostridiales	f__	g__	s__
New.ReferenceOTU13850	11	3	100	3	26.8578	2.34806	1553.21	0.00275946	0.0272036	-3.02891	0.774188	9.13962e-05	0.000802093	k__Bacteria	p__Firmicutes	c__Clostridia	o__Clostridiales	f__Lachnospiraceae	g__Blautia	s__producta
New.ReferenceOTU11599	0	12	0	537	0	0	0.0603698	7.39602e-07	6.24964e-05	2.94846	0.449371	5.33429e-11	1.19423e-09	k__Bacteria	p__Firmicutes	c__Bacilli	o__Lactobacillales	f__Lactobacillaceae	g__Lactobacillus	s__
New.ReferenceOTU29362	0	10	0	1727	0	0	0.166049	6.73038e-05	0.00165876	2.90685	0.597708	1.15433e-06	1.45552e-05	k__Bacteria	p__Bacteroidetes	c__Flavobacteriia	o__Flavobacteriales	f__[Weeksellaceae]	g__Wautersiella	s__
198967	0	11	0	200	0	0	0.109012	9.61483e-06	0.000355448	2.88402	0.175208	0	0	k__Bacteria	p__Firmicutes	c__Clostridia	o__Clostridiales	f__Ruminococcaceae	g__Oscillospira	s__
New.ReferenceOTU24565	0	12	0	211	0	0	0.0603698	7.39602e-07	6.24964e-05	2.88101	0.203738	0	0	k__Bacteria	p__Firmicutes	c__Clostridia	o__Clostridiales	f__Dehalobacteriaceae	g__	s__
146086	2	10	9	148	0.0489164	0.00283826	0.45449	0.00332895	0.0298345	2.8764	0.776485	0.000211907	0.00163706	k__Bacteria	p__Firmicutes	c__Clostridia	o__Clostridiales	f__Lachnospiraceae	g__	s__
585220	0	9	0	389	0	0	0.236585	0.000336519	0.00537976	2.84323	0.356992	1.55431e-15	6.82032e-14	k__Bacteria	p__Firmicutes	c__Erysipelotrichi	o__Erysipelotrichales	f__Erysipelotrichaceae	g__cc_115	s__
1105328	11	7	912	18	7.21316	0.618286	403.505	0.154953	0.366618	-2.83034	0.551196	2.82275e-07	4.00315e-06	k__Bacteria	p__Firmicutes	c__Clostridia	o__Clostridiales	f__Lachnospiraceae	g__Coprococcus	s__
799034	4	11	72	2680	0.0532867	0.000949093	0.589744	0.00942253	0.0636963	2.82428	1.11997	0.0116773	0.0449474	k__Bacteria	p__Firmicutes	c__Clostridia	o__Clostridiales	f__	g__	s__
New.ReferenceOTU12603	11	2	49	2	41.3492	3.34467	2534.63	0.000644194	0.0091817	-2.7977	0.835315	0.000810228	0.00529059	k__Bacteria	p__Firmicutes	c__Clostridia	o__Clostridiales	f__Lachnospiraceae	g__	s__
New.ReferenceOTU28761	3	11	47	531	0.0372331	0.000643828	0.425884	0.00275946	0.0272036	2.78838	0.85227	0.001069	0.00662538	k__Bacteria	p__Tenericutes	c__Mollicutes	o__RF39	f__	g__	s__
New.ReferenceOTU11168	4	11	76	645	0.0532867	0.000949093	0.589744	0.00942253	0.0636963	2.78581	0.838829	0.000896747	0.00565363	k__Bacteria	p__Firmicutes	c__Clostridia	o__Clostridiales	f__Lachnospiraceae	g__	s__
New.CleanUp.ReferenceOTU150006	1	9	1	294	0.0372331	0.000643828	0.425884	0.00275946	0.0272036	2.75772	0.36426	3.70814e-14	1.23268e-12	k__Bacteria	p__Firmicutes	c__Clostridia	o__Clostridiales	f__	g__	s__
158217	2	6	4	89	0.214737	0.0161244	1.71988	0.193027	0.417741	2.73537	1.09312	0.0123369	0.0461897	k__Bacteria	p__Firmicutes	c__Clostridia	o__Clostridiales	f__	g__	s__
192563	4	11	37	349	0.0532867	0.000949093	0.589744	0.00942253	0.0636963	2.72966	0.619353	1.04677e-05	0.000117174	k__Bacteria	p__Firmicutes	c__Clostridia	o__Clostridiales	f__Ruminococcaceae	g__Ruminococcus	s__
688701	2	11	15	295	0.0241843	0.000394535	0.298983	0.000644194	0.0091817	2.7173	0.905005	0.00267755	0.0141897	k__Bacteria	p__Firmicutes	c__Clostridia	o__Clostridiales	f__Lachnospiraceae	g__	s__
New.ReferenceOTU25564	1	11	6	288	0.0131691	0.000187723	0.196589	0.000107242	0.00239373	2.70286	0.367878	2.02505e-13	5.99342e-12	k__Bacteria	p__Firmicutes	c__Clostridia	o__Clostridiales	f__Ruminococcaceae	g__Ruminococcus	s__
161946	5	12	95	1024	0	0	0.449249	0.00457666	0.0344853	2.68861	0.692218	0.000102731	0.00088737	k__Bacteria	p__Firmicutes	c__Clostridia	o__Clostridiales	f__	g__	s__
New.ReferenceOTU10141	3	11	4	44	0.0372331	0.000643828	0.425884	0.00275946	0.0272036	2.67958	0.716862	0.000185543	0.00147493	k__Bacteria	p__Actinobacteria	c__Coriobacteriia	o__Coriobacteriales	f__Coriobacteriaceae	g__	s__
New.ReferenceOTU35053	11	4	173	5	18.7664	1.69565	1053.64	0.00942253	0.0636963	-2.65008	0.833847	0.00148227	0.00878946	k__Bacteria	p__Firmicutes	c__Clostridia	o__Clostridiales	f__Ruminococcaceae	g__Oscillospira	s__
New.ReferenceOTU9368	0	7	0	868	0	0	0.449249	0.00457666	0.0344853	2.64581	0.650864	4.80179e-05	0.000466156	k__Bacteria	p__Firmicutes	c__Clostridia	o__Clostridiales	f__Ruminococcaceae	g__	s__
112158	0	11	0	295	0	0	0.109012	9.61483e-06	0.000355448	2.62516	0.39327	2.46849e-11	6.01764e-10	k__Bacteria	p__Actinobacteria	c__Actinobacteria	o__Actinomycetales	f__Corynebacteriaceae	g__Corynebacterium	s__
New.ReferenceOTU30868	2	8	17	220	0.112187	0.00810153	0.896925	0.0360748	0.143139	2.61035	0.886824	0.0032454	0.0165591	k__Bacteria	p__Firmicutes	c__Clostridia	o__Clostridiales	f__Lachnospiraceae	g__	s__
305016	0	8	0	367	0	0	0.327346	0.00134608	0.0153116	2.586	0.434016	2.54841e-09	4.99215e-08	k__Bacteria	p__Firmicutes	c__Clostridia	o__Clostridiales	f__Lachnospiraceae	g__Lachnospira	s__
New.ReferenceOTU27670	11	3	80	5	26.8578	2.34806	1553.21	0.00275946	0.0272036	-2.57111	0.62601	4.00574e-05	0.000399481	k__Bacteria	p__Firmicutes	c__Clostridia	o__Clostridiales	f__Lachnospiraceae	g__	s__
New.ReferenceOTU35337	10	4	187	8	8.91367	1.11492	123.434	0.0360748	0.143139	-2.56795	0.76142	0.000744677	0.00501172	k__Bacteria	p__Firmicutes	c__Clostridia	o__Clostridiales	f__Ruminococcaceae	g__Oscillospira	s__
159007	8	12	243	1891	0	0	1.33988	0.0931677	0.250494	2.5597	0.472647	6.10604e-08	9.70772e-07	k__Bacteria	p__Firmicutes	c__Clostridia	o__Clostridiales	f__	g__	s__
291266	0	10	0	278	0	0	0.166049	6.73038e-05	0.00165876	2.53959	0.471296	7.1039e-08	1.0976e-06	k__Bacteria	p__Firmicutes	c__Clostridia	o__Clostridiales	f__Ruminococcaceae	g__	s__
208042	3	11	8	222	0.0372331	0.000643828	0.425884	0.00275946	0.0272036	2.53777	0.251882	0	0	k__Bacteria	p__Firmicutes	c__Clostridia	o__Clostridiales	f__	g__	s__
New.ReferenceOTU12014	10	3	94	4	12.925	1.54477	190.846	0.0122781	0.0709282	-2.52143	0.784871	0.00131567	0.00793019	k__Bacteria	p__Firmicutes	c__Clostridia	o__Clostridiales	f__	g__	s__
350036	0	11	0	241	0	0	0.109012	9.61483e-06	0.000355448	2.51761	0.40217	3.84841e-10	7.96549e-09	k__Bacteria	p__Firmicutes	c__Clostridia	o__Clostridiales	f__Ruminococcaceae	g__	s__
1148151	0	12	0	173	0	0	0.0603698	7.39602e-07	6.24964e-05	2.51413	0.2582	0	0	k__Bacteria	p__Proteobacteria	c__Epsilonproteobacteria	o__Campylobacterales	f__Campylobacteraceae	g__Campylobacter	s__
New.ReferenceOTU16760	0	8	0	184	0	0	0.327346	0.00134608	0.0153116	2.50781	0.283787	0	0	k__Bacteria	p__Firmicutes	c__Clostridia	o__Clostridiales	f__	g__	s__
518002	5	9	12	360	0.25396	0.0283729	1.76041	0.213757	0.417741	2.49163	0.902926	0.00578885	0.0253003	k__Bacteria	p__Proteobacteria	c__Gammaproteobacteria	o__Enterobacteriales	f__Enterobacteriaceae	g__	s__
New.CleanUp.ReferenceOTU120627	4	10	18	142	0.112187	0.00810153	0.896925	0.0360748	0.143139	2.45897	0.606085	4.96779e-05	0.000473884	k__Bacteria	p__Firmicutes	c__Clostridia	o__Clostridiales	f__	g__	s__
585880	4	10	106	537	0.112187	0.00810153	0.896925	0.0360748	0.143139	2.45376	0.846724	0.00375609	0.018232	k__Bacteria	p__Firmicutes	c__Clostridia	o__Clostridiales	f__	g__	s__
573432	0	12	0	173	0	0	0.0603698	7.39602e-07	6.24964e-05	2.44322	0.305409	1.33227e-15	6.08957e-14	k__Bacteria	p__Proteobacteria	c__Epsilonproteobacteria	o__Campylobacterales	f__Campylobacteraceae	g__Campylobacter	s__
300851	12	12	9790	1002	0	0	Inf	1	1	-2.44277	0.841234	0.00368672	0.018055	k__Bacteria	p__Firmicutes	c__Clostridia	o__Clostridiales	f__Ruminococcaceae	g__Oscillospira	s__
New.ReferenceOTU1253	2	10	4	52	0.0489164	0.00283826	0.45449	0.00332895	0.0298345	2.43795	0.916059	0.00778278	0.0319764	k__Bacteria	p__Firmicutes	c__Clostridia	o__Clostridiales	f__Lachnospiraceae	g__	s__
New.ReferenceOTU21363	9	3	68	4	8.05201	1.08438	84.5797	0.0391257	0.144192	-2.38923	0.672829	0.00038373	0.00278776	k__Bacteria	p__Firmicutes	c__Clostridia	o__Clostridiales	f__Ruminococcaceae	g__	s__
521318	0	10	0	492	0	0	0.166049	6.73038e-05	0.00165876	2.38879	0.508213	2.59688e-06	3.16531e-05	k__Bacteria	p__Proteobacteria	c__Gammaproteobacteria	o__Pseudomonadales	f__Moraxellaceae	g__Acinetobacter	s__lwoffii
New.ReferenceOTU19429	10	3	105	5	12.925	1.54477	190.846	0.0122781	0.0709282	-2.36113	0.767238	0.00208785	0.0116262	k__Bacteria	p__Firmicutes	c__Clostridia	o__Clostridiales	f__Lachnospiraceae	g__Coprococcus	s__
New.CleanUp.ReferenceOTU73058	12	12	726	75	0	0	Inf	1	1	-2.34195	0.810856	0.00387407	0.0187218	k__Bacteria	p__Firmicutes	c__Clostridia	o__Clostridiales	f__Lachnospiraceae	g__	s__
New.ReferenceOTU35012	0	10	0	188	0	0	0.166049	6.73038e-05	0.00165876	2.34037	0.326205	7.2542e-13	1.94094e-11	k__Bacteria	p__Firmicutes	c__Clostridia	o__Clostridiales	f__	g__	s__
526430	0	11	0	1217	0	0	0.109012	9.61483e-06	0.000355448	2.33607	0.627765	0.00019824	0.00156037	k__Bacteria	p__Proteobacteria	c__Gammaproteobacteria	o__Pseudomonadales	f__Moraxellaceae	g__Acinetobacter	s__lwoffii
New.ReferenceOTU30064	8	12	28	246	0	0	1.33988	0.0931677	0.250494	2.33408	0.567237	3.87481e-05	0.000393101	k__Bacteria	p__Firmicutes	c__Bacilli	o__Lactobacillales	f__Lactobacillaceae	g__Lactobacillus	s__
New.ReferenceOTU10106	12	12	3257	323	0	0	Inf	1	1	-2.31805	0.880148	0.00844596	0.0338147	k__Bacteria	p__Firmicutes	c__Clostridia	o__Clostridiales	f__Lachnospiraceae	g__	s__
330333	10	3	69	3	12.925	1.54477	190.846	0.0122781	0.0709282	-2.31575	0.764042	0.00243809	0.0131753	k__Bacteria	p__Firmicutes	c__Clostridia	o__Clostridiales	f__Ruminococcaceae	g__Oscillospira	s__
New.ReferenceOTU13212	2	7	4	32	0.156384	0.0116726	1.23486	0.0893795	0.250494	2.29663	0.789522	0.00362716	0.0179234	k__Bacteria	p__Firmicutes	c__Clostridia	o__Clostridiales	f__Ruminococcaceae	g__	s__
New.ReferenceOTU16599	3	5	4	29	0.48195	0.0546356	3.5356	0.666846	0.927256	2.29217	0.741098	0.00198183	0.0112065	k__Bacteria	p__Firmicutes	c__Clostridia	o__Clostridiales	f__Ruminococcaceae	g__Oscillospira	s__
New.ReferenceOTU11473	0	11	0	113	0	0	0.109012	9.61483e-06	0.000355448	2.29129	0.16368	0	0	k__Bacteria	p__Firmicutes	c__Clostridia	o__Clostridiales	f__	g__	s__
New.ReferenceOTU20142	1	11	2	201	0.0131691	0.000187723	0.196589	0.000107242	0.00239373	2.29088	0.402179	1.22529e-08	2.20351e-07	k__Bacteria	p__Firmicutes	c__Clostridia	o__Clostridiales	f__	g__	s__
New.ReferenceOTU12855	2	10	4	31	0.0489164	0.00283826	0.45449	0.00332895	0.0298345	2.28257	0.843419	0.00680306	0.0288145	k__Bacteria	p__Firmicutes	c__Clostridia	o__Clostridiales	f__	g__	s__
New.ReferenceOTU27553	0	11	0	745	0	0	0.109012	9.61483e-06	0.000355448	2.27966	0.550143	3.41669e-05	0.000353595	k__Bacteria	p__Proteobacteria	c__Gammaproteobacteria	o__Pseudomonadales	f__Moraxellaceae	g__Acinetobacter	s__
New.ReferenceOTU10338	9	5	90	6	3.93763	0.568048	35.2448	0.213757	0.417741	-2.2736	0.464392	9.78812e-07	1.26324e-05	k__Bacteria	p__Firmicutes	c__Clostridia	o__Clostridiales	f__	g__	s__
New.ReferenceOTU23221	6	4	96	6	1.94206	0.29404	14.2995	0.680172	0.927256	-2.27153	0.610608	0.000199135	0.00156037	k__Bacteria	p__Firmicutes	c__Clostridia	o__Clostridiales	f__Ruminococcaceae	g__	s__
New.CleanUp.ReferenceOTU110898	5	2	40	3	3.38281	0.404063	45.3797	0.370709	0.660466	-2.27097	0.906148	0.0122044	0.0459994	k__Bacteria	p__Firmicutes	c__Clostridia	o__Clostridiales	f__	g__	s__
New.ReferenceOTU10272	1	10	1	144	0.0241843	0.000394535	0.298983	0.000644194	0.0091817	2.24486	0.325112	5.02465e-12	1.25274e-10	k__Bacteria	p__Firmicutes	c__Clostridia	o__Clostridiales	f__	g__	s__
213885	4	9	7	56	0.18141	0.0192645	1.27807	0.0995327	0.251597	2.21592	0.596529	0.00020346	0.00158295	k__Bacteria	p__Firmicutes	c__Clostridia	o__Clostridiales	f__Ruminococcaceae	g__Oscillospira	s__
New.ReferenceOTU15698	0	9	0	142	0	0	0.236585	0.000336519	0.00537976	2.18372	0.267688	4.44089e-16	2.11811e-14	k__Bacteria	p__Firmicutes	c__Clostridia	o__Clostridiales	f__	g__	s__
New.ReferenceOTU19957	4	9	4	43	0.18141	0.0192645	1.27807	0.0995327	0.251597	2.17665	0.611376	0.000370511	0.00270967	k__Bacteria	p__Firmicutes	c__Clostridia	o__Clostridiales	f__	g__	s__
New.ReferenceOTU3459	10	4	132	9	8.91367	1.11492	123.434	0.0360748	0.143139	-2.16659	0.659744	0.0010235	0.00637944	k__Bacteria	p__Firmicutes	c__Clostridia	o__Clostridiales	f__Lachnospiraceae	g__	s__
New.ReferenceOTU19255	12	10	996	93	Inf	0.190525	Inf	0.478261	0.736696	-2.16212	0.744054	0.00366242	0.0180165	k__Bacteria	p__Firmicutes	c__Clostridia	o__Clostridiales	f__Lachnospiraceae	g__	s__
153941	0	11	0	107	0	0	0.109012	9.61483e-06	0.000355448	2.15986	0.325487	3.22764e-11	7.69722e-10	k__Bacteria	p__Proteobacteria	c__Epsilonproteobacteria	o__Campylobacterales	f__Campylobacteraceae	g__Campylobacter	s__
270385	12	12	2587	343	0	0	Inf	1	1	-2.14005	0.807723	0.00806145	0.0326325	k__Bacteria	p__Firmicutes	c__Clostridia	o__Clostridiales	f__Ruminococcaceae	g__Oscillospira	s__
New.ReferenceOTU13320	9	7	181	10	2.0749	0.282838	18.3031	0.666846	0.927256	-2.13928	0.592998	0.000309073	0.00232228	k__Bacteria	p__Firmicutes	c__Clostridia	o__Clostridiales	f__	g__	s__
New.ReferenceOTU15817	3	9	8	44	0.124187	0.0118232	0.922188	0.0391257	0.144192	2.13131	0.748082	0.00438524	0.0208252	k__Bacteria	p__Firmicutes	c__Clostridia	o__Clostridiales	f__	g__	s__
New.ReferenceOTU8450	10	7	166	9	3.38281	0.404063	45.3797	0.370709	0.660466	-2.11667	0.560464	0.000158956	0.00129166	k__Bacteria	p__Firmicutes	c__Clostridia	o__Clostridiales	f__	g__	s__
New.ReferenceOTU12598	3	10	14	112	0.0773694	0.00523983	0.647345	0.0122781	0.0709282	2.11477	0.763768	0.00562529	0.0248828	k__Bacteria	p__Firmicutes	c__Clostridia	o__Clostridiales	f__Lachnospiraceae	g__	s__
New.ReferenceOTU15993	8	3	56	4	5.51239	0.782428	51.9089	0.0995327	0.251597	-2.11413	0.76211	0.00553645	0.024589	k__Bacteria	p__Firmicutes	c__Clostridia	o__Clostridiales	f__Ruminococcaceae	g__	s__
157972	0	5	0	383	0	0	0.886431	0.0372671	0.143139	2.09915	0.529024	7.24896e-05	0.000662676	k__Bacteria	p__Firmicutes	c__Clostridia	o__Clostridiales	f__Ruminococcaceae	g__	s__
New.ReferenceOTU34825	0	10	0	378	0	0	0.166049	6.73038e-05	0.00165876	2.09322	0.48677	1.70618e-05	0.000185315	k__Bacteria	p__Firmicutes	c__Bacilli	o__Lactobacillales	f__Leuconostocaceae	g__	s__
New.ReferenceOTU1115	9	6	133	8	2.86062	0.407526	25.1308	0.400323	0.691361	-2.08496	0.599757	0.000508301	0.00352915	k__Bacteria	p__Firmicutes	c__Clostridia	o__Clostridiales	f__	g__	s__
349246	12	8	417	33	Inf	0.746337	Inf	0.0931677	0.250494	-2.08341	0.224223	0	0	k__Bacteria	p__Firmicutes	c__Clostridia	o__Clostridiales	f__Ruminococcaceae	g__Oscillospira	s__
New.ReferenceOTU10029	12	9	745	68	Inf	0.437384	Inf	0.217391	0.417741	-2.0833	0.625458	0.000865831	0.00552219	k__Bacteria	p__Firmicutes	c__Clostridia	o__Clostridiales	f__	g__	s__
New.ReferenceOTU28728	0	8	0	221	0	0	0.327346	0.00134608	0.0153116	2.08097	0.378502	3.84322e-08	6.29256e-07	k__Bacteria	p__Firmicutes	c__Clostridia	o__Clostridiales	f__	g__	s__
New.ReferenceOTU12521	0	9	0	102	0	0	0.236585	0.000336519	0.00537976	2.07488	0.197898	0	0	k__Bacteria	p__Firmicutes	c__Clostridia	o__Clostridiales	f__	g__	s__
New.ReferenceOTU25319	0	7	0	194	0	0	0.449249	0.00457666	0.0344853	2.06024	0.351552	4.617e-09	8.7325e-08	k__Bacteria	p__Firmicutes	c__Erysipelotrichi	o__Erysipelotrichales	f__Erysipelotrichaceae	g__[Eubacterium]	s__dolichum
New.ReferenceOTU24344	8	12	22	166	0	0	1.33988	0.0931677	0.250494	2.05512	0.504296	4.59706e-05	0.000450265	k__Bacteria	p__Firmicutes	c__Bacilli	o__Lactobacillales	f__Lactobacillaceae	g__Lactobacillus	s__
373909	12	11	3939	454	Inf	0.0256407	Inf	1	1	-2.0534	0.717083	0.00418928	0.0201563	k__Bacteria	p__Firmicutes	c__Clostridia	o__Clostridiales	f__Ruminococcaceae	g__Oscillospira	s__
298163	12	10	2658	322	Inf	0.190525	Inf	0.478261	0.736696	-2.05188	0.775278	0.00812947	0.0327355	k__Bacteria	p__Firmicutes	c__Clostridia	o__Clostridiales	f__Ruminococcaceae	g__Oscillospira	s__
New.ReferenceOTU12324	10	3	67	5	12.925	1.54477	190.846	0.0122781	0.0709282	-2.04127	0.692656	0.00320856	0.0165249	k__Bacteria	p__Firmicutes	c__Clostridia	o__Clostridiales	f__Ruminococcaceae	g__Oscillospira	s__
New.ReferenceOTU10686	0	10	0	95	0	0	0.166049	6.73038e-05	0.00165876	2.03979	0.269666	3.90799e-14	1.2609e-12	k__Bacteria	p__Firmicutes	c__Clostridia	o__Clostridiales	f__	g__	s__
New.ReferenceOTU13608	0	9	0	120	0	0	0.236585	0.000336519	0.00537976	2.03115	0.315527	1.21589e-10	2.66767e-09	k__Bacteria	p__Firmicutes	c__Clostridia	o__Clostridiales	f__	g__	s__
New.ReferenceOTU15485	9	7	198	12	2.0749	0.282838	18.3031	0.666846	0.927256	-2.02983	0.608218	0.000845854	0.00545825	k__Bacteria	p__Firmicutes	c__Clostridia	o__Clostridiales	f__	g__	s__
158360	0	6	0	259	0	0	0.622037	0.01373	0.0709282	2.02878	0.473705	1.84558e-05	0.000194673	k__Bacteria	p__Firmicutes	c__Clostridia	o__Clostridiales	f__Ruminococcaceae	g__	s__
291179	11	6	179	14	9.91065	0.886883	548.684	0.0686499	0.228768	-2.02534	0.579847	0.000477842	0.00340385	k__Bacteria	p__Firmicutes	c__Clostridia	o__Clostridiales	f__Lachnospiraceae	g__	s__
New.ReferenceOTU28915	0	10	0	102	0	0	0.166049	6.73038e-05	0.00165876	2.01806	0.366786	3.75492e-08	6.29256e-07	k__Bacteria	p__Firmicutes	c__Clostridia	o__Clostridiales	f__	g__	s__
New.CleanUp.ReferenceOTU223176	0	9	0	123	0	0	0.236585	0.000336519	0.00537976	2.00508	0.347605	8.00864e-09	1.46425e-07	k__Bacteria	p__Firmicutes	c__Clostridia	o__Clostridiales	f__	g__	s__
789621	0	11	0	119	0	0	0.109012	9.61483e-06	0.000355448	2.00176	0.384301	1.90028e-07	2.81703e-06	k__Bacteria	p__Proteobacteria	c__Epsilonproteobacteria	o__Campylobacterales	f__Campylobacteraceae	g__Campylobacter	s__
New.ReferenceOTU10131	4	9	15	77	0.18141	0.0192645	1.27807	0.0995327	0.251597	1.99772	0.650817	0.0021438	0.0118178	k__Bacteria	p__Firmicutes	c__Clostridia	o__Clostridiales	f__Lachnospiraceae	g__Blautia	s__
157308	0	7	0	384	0	0	0.449249	0.00457666	0.0344853	1.98714	0.679872	0.00346885	0.0175361	k__Bacteria	p__Firmicutes	c__Clostridia	o__Clostridiales	f__Ruminococcaceae	g__Faecalibacterium	s__prausnitzii
New.ReferenceOTU1504	9	3	52	4	8.05201	1.08438	84.5797	0.0391257	0.144192	-1.98091	0.716457	0.00569452	0.0250879	k__Bacteria	p__Firmicutes	c__Clostridia	o__Clostridiales	f__Ruminococcaceae	g__	s__
New.ReferenceOTU18044	1	11	2	315	0.0131691	0.000187723	0.196589	0.000107242	0.00239373	1.97559	0.457106	1.54659e-05	0.000171375	k__Bacteria	p__Proteobacteria	c__Gammaproteobacteria	o__Pseudomonadales	f__Moraxellaceae	g__Acinetobacter	s__
New.ReferenceOTU13498	10	3	127	14	12.925	1.54477	190.846	0.0122781	0.0709282	-1.95988	0.67108	0.00349488	0.0175866	k__Bacteria	p__Firmicutes	c__Clostridia	o__Clostridiales	f__	g__	s__
New.ReferenceOTU6688	0	9	0	134	0	0	0.236585	0.000336519	0.00537976	1.95827	0.323826	1.4732e-09	2.99278e-08	k__Bacteria	p__Firmicutes	c__Clostridia	o__Clostridiales	f__Lachnospiraceae	g__Lachnospira	s__
New.ReferenceOTU13607	8	3	30	3	5.51239	0.782428	51.9089	0.0995327	0.251597	-1.95684	0.777147	0.0118032	0.0451153	k__Bacteria	p__Firmicutes	c__Clostridia	o__Clostridiales	f__	g__	s__
216324	1	10	12	1113	0.0241843	0.000394535	0.298983	0.000644194	0.0091817	1.94894	0.564867	0.000560031	0.00386386	k__Bacteria	p__Proteobacteria	c__Gammaproteobacteria	o__Pseudomonadales	f__Moraxellaceae	g__Acinetobacter	s__johnsonii
278098	9	3	39	4	8.05201	1.08438	84.5797	0.0391257	0.144192	-1.94828	0.68686	0.00456102	0.0212912	k__Bacteria	p__Firmicutes	c__Clostridia	o__Clostridiales	f__Ruminococcaceae	g__Ruminococcus	s__
New.ReferenceOTU18296	8	12	23	127	0	0	1.33988	0.0931677	0.250494	1.93272	0.478	5.26917e-05	0.000498299	k__Bacteria	p__Firmicutes	c__Bacilli	o__Lactobacillales	f__Lactobacillaceae	g__Lactobacillus	s__
New.ReferenceOTU10205	11	4	71	6	18.7664	1.69565	1053.64	0.00942253	0.0636963	-1.92474	0.711763	0.00684727	0.0288902	k__Bacteria	p__Firmicutes	c__Clostridia	o__Clostridiales	f__	g__	s__
New.ReferenceOTU11550	10	4	100	5	8.91367	1.11492	123.434	0.0360748	0.143139	-1.92335	0.716595	0.00727447	0.0302369	k__Bacteria	p__Firmicutes	c__Clostridia	o__Clostridiales	f__Ruminococcaceae	g__	s__
New.ReferenceOTU10484	0	9	0	99	0	0	0.236585	0.000336519	0.00537976	1.91911	0.379322	4.20776e-07	5.69866e-06	k__Bacteria	p__Firmicutes	c__Clostridia	o__Clostridiales	f__	g__	s__
359175	0	10	0	118	0	0	0.166049	6.73038e-05	0.00165876	1.90278	0.360211	1.275e-07	1.94261e-06	k__Bacteria	p__Firmicutes	c__Clostridia	o__Clostridiales	f__Ruminococcaceae	g__	s__
New.ReferenceOTU35416	11	5	68	6	13.5556	1.23294	751.276	0.0271907	0.128154	-1.89364	0.476556	7.07941e-05	0.000652615	k__Bacteria	p__Firmicutes	c__Clostridia	o__Clostridiales	f__Lachnospiraceae	g__	s__
New.ReferenceOTU10346	7	6	9	117	1.3804	0.213755	9.33169	1	1	1.8807	0.646107	0.00360485	0.0179234	k__Bacteria	p__Firmicutes	c__Clostridia	o__Clostridiales	f__Ruminococcaceae	g__Ruminococcus	s__
New.ReferenceOTU10764	12	0	118	0	Inf	16.5646	Inf	7.39602e-07	6.24964e-05	-1.87611	0.244268	1.57652e-14	5.7648e-13	k__Bacteria	p__Firmicutes	c__Clostridia	o__Clostridiales	f__Ruminococcaceae	g__	s__
New.ReferenceOTU12030	11	5	80	8	13.5556	1.23294	751.276	0.0271907	0.128154	-1.87375	0.508049	0.000225903	0.00173298	k__Bacteria	p__Firmicutes	c__Clostridia	o__Clostridiales	f__Ruminococcaceae	g__Oscillospira	s__
592649	0	5	0	1226	0	0	0.886431	0.0372671	0.143139	1.87338	0.750924	0.0126038	0.0468692	k__Bacteria	p__Firmicutes	c__Clostridia	o__Clostridiales	f__	g__	s__
New.ReferenceOTU19595	11	3	54	8	26.8578	2.34806	1553.21	0.00275946	0.0272036	-1.86725	0.670262	0.00533882	0.0239314	k__Bacteria	p__Firmicutes	c__Clostridia	o__Clostridiales	f__	g__	s__
343934	5	6	12	85	0.72443	0.107162	4.67825	1	1	1.85953	0.606133	0.00215598	0.0118255	k__Bacteria	p__Firmicutes	c__Clostridia	o__Clostridiales	f__Lachnospiraceae	g__Coprococcus	s__
181074	0	9	0	83	0	0	0.236585	0.000336519	0.00537976	1.85741	0.251905	1.66311e-13	5.06788e-12	k__Bacteria	p__Firmicutes	c__Erysipelotrichi	o__Erysipelotrichales	f__Erysipelotrichaceae	g__cc_115	s__
New.ReferenceOTU12180	9	4	86	10	5.51239	0.782428	51.9089	0.0995327	0.251597	-1.85297	0.636755	0.00361414	0.0179234	k__Bacteria	p__Firmicutes	c__Clostridia	o__Clostridiales	f__Lachnospiraceae	g__	s__
New.ReferenceOTU10242	6	8	26	120	0.514917	0.0699325	3.4009	0.680172	0.927256	1.85211	0.670403	0.00573295	0.0251562	k__Bacteria	p__Firmicutes	c__Clostridia	o__Clostridiales	f__	g__	s__
272213	12	6	446	46	Inf	1.60762	Inf	0.01373	0.0709282	-1.83159	0.513136	0.000357787	0.00263417	k__Bacteria	p__Firmicutes	c__Clostridia	o__Clostridiales	f__Ruminococcaceae	g__	s__
New.ReferenceOTU17816	12	10	555	86	Inf	0.190525	Inf	0.478261	0.736696	-1.82937	0.740962	0.0135523	0.049889	k__Bacteria	p__Firmicutes	c__Clostridia	o__Clostridiales	f__	g__	s__
349257	0	8	0	153	0	0	0.327346	0.00134608	0.0153116	1.82525	0.36458	5.54424e-07	7.32775e-06	k__Bacteria	p__Firmicutes	c__Clostridia	o__Clostridiales	f__Lachnospiraceae	g__Lachnospira	s__
New.ReferenceOTU13020	9	4	51	5	5.51239	0.782428	51.9089	0.0995327	0.251597	-1.82353	0.569725	0.00137081	0.00817269	k__Bacteria	p__Firmicutes	c__Clostridia	o__Clostridiales	f__	g__	s__
New.ReferenceOTU23587	12	1	110	1	Inf	9.17327	Inf	9.61483e-06	0.000355448	-1.81948	0.251089	4.28324e-13	1.2048e-11	k__Bacteria	p__Firmicutes	c__Clostridia	o__Clostridiales	f__Ruminococcaceae	g__Oscillospira	s__
New.ReferenceOTU17636	10	3	28	3	12.925	1.54477	190.846	0.0122781	0.0709282	-1.8161	0.643182	0.00474837	0.0219787	k__Bacteria	p__Firmicutes	c__Clostridia	o__Clostridiales	f__Lachnospiraceae	NA	NA
335550	11	6	231	23	9.91065	0.886883	548.684	0.0686499	0.228768	-1.81023	0.614639	0.00322748	0.0165446	k__Bacteria	p__Firmicutes	c__Clostridia	o__Clostridiales	f__Ruminococcaceae	g__Oscillospira	s__
New.ReferenceOTU14844	11	5	118	9	13.5556	1.23294	751.276	0.0271907	0.128154	-1.79816	0.539743	0.000863773	0.00552219	k__Bacteria	p__Firmicutes	c__Clostridia	o__Clostridiales	f__Lachnospiraceae	g__Coprococcus	s__
New.ReferenceOTU12682	8	5	64	5	2.67751	0.40983	20.2575	0.413649	0.696084	-1.78255	0.633503	0.00489602	0.0224725	k__Bacteria	p__Firmicutes	c__Clostridia	o__Clostridiales	f__	g__	s__
184905	9	6	363	30	2.86062	0.407526	25.1308	0.400323	0.691361	-1.7763	0.593087	0.0027443	0.0144043	k__Bacteria	p__Firmicutes	c__Clostridia	o__Clostridiales	f__Lachnospiraceae	g__Coprococcus	s__
949327	0	9	0	309	0	0	0.236585	0.000336519	0.00537976	1.76228	0.428469	3.90593e-05	0.000393101	k__Bacteria	p__Bacteroidetes	c__Flavobacteriia	o__Flavobacteriales	f__[Weeksellaceae]	g__Wautersiella	s__
157804	4	8	5	24	0.26611	0.0328919	1.77138	0.220347	0.417741	1.75109	0.581552	0.00260343	0.0139315	k__Bacteria	p__Firmicutes	c__Clostridia	o__Clostridiales	f__	g__	s__
590982	7	12	77	186	0	0	0.886431	0.0372671	0.143139	1.75069	0.616477	0.00451378	0.0211607	k__Bacteria	p__Firmicutes	c__Bacilli	o__Lactobacillales	f__Enterococcaceae	g__Enterococcus	s__
New.ReferenceOTU10544	8	3	31	3	5.51239	0.782428	51.9089	0.0995327	0.251597	-1.74103	0.675341	0.00993748	0.0386575	k__Bacteria	p__Firmicutes	c__Clostridia	o__Clostridiales	f__Lachnospiraceae	g__	s__
New.ReferenceOTU19855	10	4	99	9	8.91367	1.11492	123.434	0.0360748	0.143139	-1.73874	0.60836	0.00426221	0.0203289	k__Bacteria	p__Firmicutes	c__Clostridia	o__Clostridiales	f__Lachnospiraceae	g__Coprococcus	s__
358007	8	11	35	111	0.194779	0.00339703	2.47292	0.31677	0.58553	1.73809	0.355472	1.01081e-06	1.28937e-05	k__Bacteria	p__Firmicutes	c__Clostridia	o__Clostridiales	f__	g__	s__
New.ReferenceOTU10508	11	5	137	9	13.5556	1.23294	751.276	0.0271907	0.128154	-1.73586	0.622475	0.00529304	0.0239314	k__Bacteria	p__Firmicutes	c__Clostridia	o__Clostridiales	f__Ruminococcaceae	g__	s__
New.ReferenceOTU27426	5	11	40	227	0.0737704	0.00133107	0.811072	0.0271907	0.128154	1.73026	0.629676	0.00599867	0.02601	k__Bacteria	p__Firmicutes	c__Clostridia	o__Clostridiales	f__Ruminococcaceae	g__	s__
308157	11	9	31	222	3.4803	0.232	209.356	0.590062	0.875839	1.72402	0.474903	0.000283134	0.00214206	k__Bacteria	p__Firmicutes	c__Clostridia	o__Clostridiales	f__Ruminococcaceae	g__	s__
New.ReferenceOTU11999	9	4	53	5	5.51239	0.782428	51.9089	0.0995327	0.251597	-1.71516	0.608728	0.00483828	0.0223008	k__Bacteria	p__Firmicutes	c__Clostridia	o__Clostridiales	f__	g__	s__
New.ReferenceOTU29952	0	7	0	77	0	0	0.449249	0.00457666	0.0344853	1.69818	0.229155	1.25677e-13	3.93908e-12	k__Bacteria	p__Tenericutes	c__Mollicutes	o__RF39	f__	g__	s__
211593	0	12	0	149	0	0	0.0603698	7.39602e-07	6.24964e-05	1.69813	0.394198	1.64873e-05	0.000180865	k__Bacteria	p__Proteobacteria	c__Gammaproteobacteria	o__Enterobacteriales	f__Enterobacteriaceae	g__	s__
New.ReferenceOTU21007	10	6	88	9	4.65691	0.581435	62.018	0.193027	0.417741	-1.69343	0.559349	0.0024658	0.0132597	k__Bacteria	p__Firmicutes	c__Clostridia	o__Clostridiales	f__	g__	s__
New.ReferenceOTU5692	0	8	0	66	0	0	0.327346	0.00134608	0.0153116	1.68199	0.295481	1.25292e-08	2.21685e-07	k__Bacteria	p__Tenericutes	c__Mollicutes	o__RF39	f__	g__	s__
New.ReferenceOTU29102	11	0	107	0	Inf	9.17327	Inf	9.61483e-06	0.000355448	-1.67672	0.263857	2.08888e-10	4.49314e-09	k__Bacteria	p__Firmicutes	c__Clostridia	o__Clostridiales	f__	g__	s__
New.ReferenceOTU15476	1	9	1	70	0.0372331	0.000643828	0.425884	0.00275946	0.0272036	1.6637	0.299107	2.6635e-08	4.63787e-07	k__Bacteria	p__Firmicutes	c__Clostridia	o__Clostridiales	f__	g__	s__
592913	4	9	13	40	0.18141	0.0192645	1.27807	0.0995327	0.251597	1.65151	0.636319	0.00944763	0.0371471	k__Bacteria	p__Firmicutes	c__Clostridia	o__Clostridiales	f__	g__	s__
New.ReferenceOTU31928	0	9	0	53	0	0	0.236585	0.000336519	0.00537976	1.64621	0.231409	1.12821e-12	2.87824e-11	k__Bacteria	p__Firmicutes	c__Clostridia	o__Clostridiales	f__	g__	s__
350681	0	6	0	143	0	0	0.622037	0.01373	0.0709282	1.64516	0.399539	3.82775e-05	0.000392434	k__Bacteria	p__Firmicutes	c__Clostridia	o__Clostridiales	f__Ruminococcaceae	g__	s__
566391	6	10	42	132	0.214737	0.0161244	1.71988	0.193027	0.417741	1.64344	0.493907	0.000876523	0.00555807	k__Bacteria	p__Firmicutes	c__Clostridia	o__Clostridiales	f__	g__	s__
New.ReferenceOTU17951	8	6	70	10	1.94206	0.29404	14.2995	0.680172	0.927256	-1.63971	0.522968	0.00171626	0.00980591	k__Bacteria	p__Firmicutes	c__Clostridia	o__Clostridiales	f__	g__	s__
New.ReferenceOTU11143	5	8	35	75	0.373481	0.0493644	2.44003	0.413649	0.696084	1.63765	0.614122	0.00766095	0.0315942	k__Bacteria	p__Firmicutes	c__Clostridia	o__Clostridiales	f__	g__	s__
158981	0	6	0	209	0	0	0.622037	0.01373	0.0709282	1.63191	0.595926	0.00617311	0.026574	k__Bacteria	p__Firmicutes	c__Clostridia	o__Clostridiales	f__Ruminococcaceae	g__Faecalibacterium	s__prausnitzii
New.CleanUp.ReferenceOTU82694	7	9	13	58	0.48195	0.0546356	3.5356	0.666846	0.927256	1.62339	0.543805	0.00283355	0.0148019	k__Bacteria	p__Firmicutes	c__Bacilli	o__Lactobacillales	f__Lactobacillaceae	g__Lactobacillus	s__agilis
New.ReferenceOTU12602	6	9	18	91	0.349575	0.0397918	2.45383	0.400323	0.691361	1.61904	0.581519	0.00536657	0.0239314	k__Bacteria	p__Firmicutes	c__Clostridia	o__Clostridiales	f__	g__	s__
New.ReferenceOTU128	5	6	9	30	0.72443	0.107162	4.67825	1	1	1.61789	0.458696	0.000420055	0.00301177	k__Bacteria	p__Firmicutes	c__Clostridia	o__Clostridiales	f__Lachnospiraceae	g__[Ruminococcus]	s__
New.ReferenceOTU18420	11	5	96	12	13.5556	1.23294	751.276	0.0271907	0.128154	-1.61287	0.542978	0.00297406	0.0153894	k__Bacteria	p__Firmicutes	c__Clostridia	o__Clostridiales	f__Ruminococcaceae	g__	s__
New.ReferenceOTU24828	0	7	0	95	0	0	0.449249	0.00457666	0.0344853	1.58256	0.440566	0.000328001	0.00244774	k__Bacteria	p__Tenericutes	c__Mollicutes	o__RF39	f__	g__	s__
New.ReferenceOTU18172	11	4	59	8	18.7664	1.69565	1053.64	0.00942253	0.0636963	-1.5815	0.563261	0.0049888	0.022803	k__Bacteria	p__Firmicutes	c__Clostridia	o__Clostridiales	f__	g__	s__
New.ReferenceOTU14153	9	5	57	7	3.93763	0.568048	35.2448	0.213757	0.417741	-1.56525	0.49276	0.00149061	0.00879142	k__Bacteria	p__Firmicutes	c__Clostridia	o__Clostridiales	f__Ruminococcaceae	g__Oscillospira	s__
New.ReferenceOTU13898	12	6	100	18	Inf	1.60762	Inf	0.01373	0.0709282	-1.5268	0.343573	8.83399e-06	0.000102009	k__Bacteria	p__Firmicutes	c__Clostridia	o__Clostridiales	f__	g__	s__
570049	11	1	66	1	75.9354	5.08677	5327	0.000107242	0.00239373	-1.51107	0.205759	2.07612e-13	5.99342e-12	k__Bacteria	p__Firmicutes	c__Clostridia	o__Clostridiales	f__	g__	s__
New.ReferenceOTU15890	11	7	112	16	7.21316	0.618286	403.505	0.154953	0.366618	-1.50511	0.350381	1.74193e-05	0.000185524	k__Bacteria	p__Firmicutes	c__Clostridia	o__Clostridiales	f__Lachnospiraceae	g__Coprococcus	s__
New.CleanUp.ReferenceOTU303791	4	9	26	62	0.18141	0.0192645	1.27807	0.0995327	0.251597	1.49552	0.565214	0.00814656	0.0327355	k__Bacteria	p__Firmicutes	c__Clostridia	o__Clostridiales	f__	g__	s__
339886	0	7	0	55	0	0	0.449249	0.00457666	0.0344853	1.47733	0.223206	3.62337e-11	8.28091e-10	k__Bacteria	p__Firmicutes	c__Clostridia	o__Clostridiales	f__	g__	s__
New.ReferenceOTU10645	0	6	0	77	0	0	0.622037	0.01373	0.0709282	1.46884	0.33189	9.61388e-06	0.000108726	k__Bacteria	p__Firmicutes	c__Clostridia	o__Clostridiales	f__Lachnospiraceae	g__Lachnospira	s__
New.ReferenceOTU17104	0	10	0	39	0	0	0.166049	6.73038e-05	0.00165876	1.45583	0.203082	7.57172e-13	1.97766e-11	k__Bacteria	p__Firmicutes	c__Clostridia	o__Clostridiales	f__	g__	s__
New.ReferenceOTU2249	0	7	0	61	0	0	0.449249	0.00457666	0.0344853	1.45458	0.285247	3.40799e-07	4.67321e-06	k__Bacteria	p__Firmicutes	c__Clostridia	o__Clostridiales	f__Lachnospiraceae	g__Lachnospira	s__
New.ReferenceOTU12990	7	5	64	9	1.90481	0.297649	13.3215	0.684273	0.927256	-1.44743	0.551609	0.00868985	0.034539	k__Bacteria	p__Firmicutes	c__Clostridia	o__Clostridiales	f__	g__	s__
New.ReferenceOTU11497	11	6	108	14	9.91065	0.886883	548.684	0.0686499	0.228768	-1.43741	0.466234	0.00204908	0.0115274	k__Bacteria	p__Firmicutes	c__Clostridia	o__Clostridiales	f__	g__	s__
New.ReferenceOTU17116	7	6	163	19	1.3804	0.213755	9.33169	1	1	-1.43377	0.539104	0.00782469	0.0320197	k__Bacteria	p__Firmicutes	c__Clostridia	o__Clostridiales	f__Ruminococcaceae	g__	s__
265496	0	9	0	74	0	0	0.236585	0.000336519	0.00537976	1.4326	0.364511	8.48806e-05	0.000757024	k__Bacteria	p__Proteobacteria	c__Gammaproteobacteria	o__Pseudomonadales	f__Moraxellaceae	g__Acinetobacter	s__
New.ReferenceOTU10970	11	5	119	20	13.5556	1.23294	751.276	0.0271907	0.128154	-1.43014	0.503009	0.00446675	0.0210302	k__Bacteria	p__Firmicutes	c__Clostridia	o__Clostridiales	f__	g__	s__
New.ReferenceOTU28889	1	7	6	71	0.0737704	0.00133107	0.811072	0.0271907	0.128154	1.42815	0.320408	8.30078e-06	9.68719e-05	k__Bacteria	p__Firmicutes	c__Clostridia	o__Clostridiales	f__Lachnospiraceae	g__	s__
583089	7	12	236	476	0	0	0.886431	0.0372671	0.143139	1.42682	0.525802	0.00665562	0.0284094	k__Bacteria	p__Firmicutes	c__Clostridia	o__Clostridiales	f__Lachnospiraceae	g__Blautia	s__
New.CleanUp.ReferenceOTU86578	11	6	75	14	9.91065	0.886883	548.684	0.0686499	0.228768	-1.41092	0.421058	0.000805501	0.00529059	k__Bacteria	p__Firmicutes	c__Clostridia	o__Clostridiales	f__Lachnospiraceae	g__	s__
New.ReferenceOTU10254	12	6	644	70	Inf	1.60762	Inf	0.01373	0.0709282	-1.40635	0.445628	0.00160013	0.00919027	k__Bacteria	p__Firmicutes	c__Clostridia	o__Clostridiales	f__	g__	s__
194417	1	6	3	53	0.100902	0.00182254	1.12754	0.0686499	0.228768	1.39063	0.219593	2.40831e-10	5.08062e-09	k__Bacteria	p__Firmicutes	c__Clostridia	o__Clostridiales	NA	NA	NA
New.CleanUp.ReferenceOTU274628	10	5	83	18	6.3945	0.809809	85.671	0.0893795	0.250494	-1.3899	0.499124	0.00535823	0.0239314	k__Bacteria	p__Firmicutes	c__Clostridia	o__Clostridiales	f__Lachnospiraceae	g__Coprococcus	s__
New.ReferenceOTU13190	1	8	1	42	0.0532867	0.000949093	0.589744	0.00942253	0.0636963	1.38449	0.209092	3.5566e-11	8.28091e-10	k__Bacteria	p__Firmicutes	c__Clostridia	o__Clostridiales	NA	NA	NA
New.CleanUp.ReferenceOTU117752	9	6	120	16	2.86062	0.407526	25.1308	0.400323	0.691361	-1.37292	0.498681	0.00590351	0.025699	k__Bacteria	p__Firmicutes	c__Clostridia	o__Clostridiales	f__Lachnospiraceae	g__	s__
New.ReferenceOTU2428	12	1	42	1	Inf	9.17327	Inf	9.61483e-06	0.000355448	-1.37187	0.143897	0	0	k__Bacteria	p__Firmicutes	c__Bacilli	o__Lactobacillales	f__Lactobacillaceae	g__Lactobacillus	s__
988932	0	6	0	76	0	0	0.622037	0.01373	0.0709282	1.36728	0.468433	0.00351331	0.0175986	k__Bacteria	p__Firmicutes	c__Clostridia	o__Clostridiales	f__	g__	s__
158321	6	9	354	39	0.349575	0.0397918	2.45383	0.400323	0.691361	-1.36529	0.543703	0.0120358	0.0458446	k__Bacteria	p__Firmicutes	c__Clostridia	o__Clostridiales	f__	g__	s__
New.ReferenceOTU1798	9	1	109	2	26.8578	2.34806	1553.21	0.00275946	0.0272036	-1.34854	0.360181	0.000181065	0.00144984	k__Bacteria	p__Firmicutes	c__Clostridia	o__Clostridiales	f__	g__	s__
New.ReferenceOTU16983	8	1	115	1	18.7664	1.69565	1053.64	0.00942253	0.0636963	-1.33953	0.390837	0.000609544	0.00412849	k__Bacteria	p__Firmicutes	c__Clostridia	o__Clostridiales	f__Lachnospiraceae	g__Coprococcus	s__
New.ReferenceOTU10473	0	8	0	35	0	0	0.327346	0.00134608	0.0153116	1.33644	0.175224	2.39808e-14	8.22092e-13	k__Bacteria	p__Firmicutes	c__Clostridia	o__Clostridiales	f__	g__	s__
289306	11	1	73	3	75.9354	5.08677	5327	0.000107242	0.00239373	-1.33636	0.260319	2.84324e-07	4.00315e-06	k__Bacteria	p__Firmicutes	c__Clostridia	o__Clostridiales	f__Ruminococcaceae	g__Oscillospira	s__
2182669	12	6	83	15	Inf	1.60762	Inf	0.01373	0.0709282	-1.3357	0.383648	0.000498478	0.00350532	k__Bacteria	p__Firmicutes	c__Clostridia	o__Clostridiales	f__	g__	s__
210095	1	9	5	52	0.0372331	0.000643828	0.425884	0.00275946	0.0272036	1.335	0.300567	8.92973e-06	0.000102041	k__Bacteria	p__Firmicutes	c__Clostridia	o__Clostridiales	f__Ruminococcaceae	g__Ruminococcus	s__
New.ReferenceOTU2573	11	9	761	171	3.4803	0.232	209.356	0.590062	0.875839	-1.32938	0.443778	0.00273911	0.0144043	k__Bacteria	p__Firmicutes	c__Clostridia	o__Clostridiales	f__Ruminococcaceae	g__Oscillospira	s__
New.ReferenceOTU10078	11	5	62	17	13.5556	1.23294	751.276	0.0271907	0.128154	-1.32013	0.526993	0.0122441	0.0459994	k__Bacteria	p__Firmicutes	c__Clostridia	o__Clostridiales	f__Lachnospiraceae	g__[Ruminococcus]	s__
New.ReferenceOTU24049	7	6	17	48	1.3804	0.213755	9.33169	1	1	1.30237	0.494937	0.00850404	0.0339234	k__Bacteria	p__Firmicutes	c__Clostridia	o__Clostridiales	f__	g__	s__
844006	1	7	4	50	0.0737704	0.00133107	0.811072	0.0271907	0.128154	1.30104	0.278143	2.90261e-06	3.49908e-05	k__Bacteria	p__Firmicutes	c__Clostridia	o__Clostridiales	f__Ruminococcaceae	g__	s__
New.ReferenceOTU13739	10	10	16	48	1	0.0610121	16.3902	1	1	1.29404	0.333073	0.000102263	0.00088737	k__Bacteria	p__Firmicutes	c__Clostridia	o__Clostridiales	f__Lachnospiraceae	g__Dorea	s__
New.ReferenceOTU1330	4	6	9	22	0.514917	0.0699325	3.4009	0.680172	0.927256	1.29127	0.493635	0.00890074	0.0352495	k__Bacteria	p__Firmicutes	c__Clostridia	o__Clostridiales	f__Lachnospiraceae	g__	s__
New.ReferenceOTU24322	10	6	101	16	4.65691	0.581435	62.018	0.193027	0.417741	-1.28114	0.41813	0.00218412	0.0119203	k__Bacteria	p__Firmicutes	c__Clostridia	o__Clostridiales	f__Lachnospiraceae	g__Coprococcus	s__
New.ReferenceOTU10105	11	6	75	13	9.91065	0.886883	548.684	0.0686499	0.228768	-1.27733	0.47592	0.0072767	0.0302369	k__Bacteria	p__Firmicutes	c__Clostridia	o__Clostridiales	f__Lachnospiraceae	NA	NA
New.ReferenceOTU25210	0	9	0	116	0	0	0.236585	0.000336519	0.00537976	1.27093	0.401848	0.00156306	0.00912502	k__Bacteria	p__Proteobacteria	c__Gammaproteobacteria	o__Pseudomonadales	f__Moraxellaceae	g__Acinetobacter	s__
New.ReferenceOTU24918	0	8	0	34	0	0	0.327346	0.00134608	0.0153116	1.23379	0.155925	2.44249e-15	9.56933e-14	k__Bacteria	p__Firmicutes	c__Clostridia	o__Clostridiales	f__	g__	s__
580907	8	12	1249	302	0	0	1.33988	0.0931677	0.250494	-1.22944	0.413202	0.00292613	0.0152131	k__Bacteria	p__Firmicutes	c__Clostridia	o__Clostridiales	f__Ruminococcaceae	g__	s__
New.ReferenceOTU14255	11	8	84	10	5.13401	0.40438	294.375	0.31677	0.58553	-1.22914	0.438904	0.00510264	0.0232266	k__Bacteria	p__Firmicutes	c__Clostridia	o__Clostridiales	f__Lachnospiraceae	g__[Ruminococcus]	s__
New.ReferenceOTU18718	0	4	0	101	0	0	1.33988	0.0931677	0.250494	1.22645	0.404187	0.00241038	0.01309	k__Bacteria	p__Firmicutes	c__Clostridia	o__Clostridiales	f__Lachnospiraceae	g__Dorea	s__
New.ReferenceOTU32338	10	9	92	18	1.63159	0.149316	23.8157	1	1	-1.21253	0.321006	0.000158549	0.00129166	k__Bacteria	p__Firmicutes	c__Clostridia	o__Clostridiales	f__Lachnospiraceae	g__Coprococcus	s__
New.ReferenceOTU1080	10	7	28	85	3.38281	0.404063	45.3797	0.370709	0.660466	1.20739	0.483856	0.0125834	0.0468692	k__Bacteria	p__Firmicutes	c__Clostridia	o__Clostridiales	f__	g__	s__
361683	11	8	76	12	5.13401	0.40438	294.375	0.31677	0.58553	-1.18317	0.374673	0.00158928	0.00917988	k__Bacteria	p__Firmicutes	c__Clostridia	o__Clostridiales	f__Ruminococcaceae	g__	s__
New.ReferenceOTU32572	11	9	745	217	3.4803	0.232	209.356	0.590062	0.875839	-1.18033	0.444176	0.0078757	0.0320197	k__Bacteria	p__Firmicutes	c__Clostridia	o__Clostridiales	f__Ruminococcaceae	g__Oscillospira	s__
330951	1	8	1	161	0.0532867	0.000949093	0.589744	0.00942253	0.0636963	1.16501	0.397109	0.00334917	0.0170095	k__Bacteria	p__Proteobacteria	c__Gammaproteobacteria	o__Pseudomonadales	f__Moraxellaceae	g__Acinetobacter	s__johnsonii
New.ReferenceOTU16024	12	6	81	18	Inf	1.60762	Inf	0.01373	0.0709282	-1.13539	0.416696	0.00643492	0.0275746	k__Bacteria	p__Firmicutes	c__Clostridia	o__Clostridiales	f__Ruminococcaceae	g__	s__
New.ReferenceOTU10451	12	7	160	44	Inf	1.12812	Inf	0.0372671	0.143139	-1.12038	0.335639	0.000843668	0.00545825	k__Bacteria	p__Firmicutes	c__Clostridia	o__Clostridiales	f__Ruminococcaceae	g__Oscillospira	s__
New.ReferenceOTU20839	12	6	91	19	Inf	1.60762	Inf	0.01373	0.0709282	-1.11641	0.384843	0.00372017	0.0181379	k__Bacteria	p__Firmicutes	c__Clostridia	o__Clostridiales	f__Lachnospiraceae	g__	s__
591405	1	8	1	38	0.0532867	0.000949093	0.589744	0.00942253	0.0636963	1.09283	0.324692	0.000763339	0.00507178	k__Bacteria	p__Firmicutes	c__Clostridia	o__Clostridiales	f__	g__	s__
591635	12	7	651	248	Inf	1.12812	Inf	0.0372671	0.143139	-1.09255	0.36352	0.00265168	0.0141208	k__Bacteria	p__Firmicutes	c__Clostridia	o__Clostridiales	f__Ruminococcaceae	g__Ruminococcus	s__
New.ReferenceOTU11123	12	6	118	25	Inf	1.60762	Inf	0.01373	0.0709282	-1.09139	0.40567	0.00713779	0.0298861	k__Bacteria	p__Firmicutes	c__Clostridia	o__Clostridiales	f__Lachnospiraceae	g__	s__
New.ReferenceOTU12626	11	8	546	145	5.13401	0.40438	294.375	0.31677	0.58553	-1.08811	0.433709	0.0121123	0.0459764	k__Bacteria	p__Firmicutes	c__Clostridia	o__Clostridiales	f__Ruminococcaceae	g__Oscillospira	s__
New.ReferenceOTU11002	0	5	0	61	0	0	0.886431	0.0372671	0.143139	1.0877	0.434102	0.0122231	0.0459994	k__Bacteria	p__Firmicutes	c__Clostridia	o__Clostridiales	f__Ruminococcaceae	g__Faecalibacterium	s__prausnitzii
New.ReferenceOTU16366	10	8	21	54	2.40592	0.262839	33.1769	0.640405	0.923902	1.08369	0.400421	0.00680202	0.0288145	k__Bacteria	p__Firmicutes	c__Clostridia	o__Clostridiales	f__Lachnospiraceae	g__	s__
New.ReferenceOTU11851	10	1	60	1	41.3492	3.34467	2534.63	0.000644194	0.0091817	-1.08121	0.302334	0.000348636	0.00258415	k__Bacteria	p__Firmicutes	c__Clostridia	o__Clostridiales	f__Lachnospiraceae	g__Blautia	s__
688923	0	8	0	30	0	0	0.327346	0.00134608	0.0153116	1.08107	0.271267	6.7402e-05	0.00062661	k__Bacteria	p__Firmicutes	c__Clostridia	o__Clostridiales	f__Ruminococcaceae	g__	s__
New.CleanUp.ReferenceOTU309345	0	9	0	33	0	0	0.236585	0.000336519	0.00537976	1.0765	0.286864	0.000174978	0.0014114	k__Bacteria	p__Firmicutes	c__Clostridia	o__Clostridiales	f__	g__	s__
New.ReferenceOTU12813	8	10	36	76	0.415641	0.0301414	3.80461	0.640405	0.923902	1.07646	0.419371	0.0102628	0.0397819	k__Bacteria	p__Firmicutes	c__Clostridia	o__Clostridiales	f__Lachnospiraceae	g__[Ruminococcus]	s__
New.ReferenceOTU16059	7	1	54	1	13.5556	1.23294	751.276	0.0271907	0.128154	-1.07223	0.378954	0.00466285	0.0216744	k__Bacteria	p__Firmicutes	c__Clostridia	o__Clostridiales	f__Lachnospiraceae	g__Blautia	s__producta
184248	1	6	1	33	0.100902	0.00182254	1.12754	0.0686499	0.228768	1.05475	0.214786	9.07495e-07	1.18514e-05	k__Bacteria	p__Firmicutes	c__Clostridia	o__Clostridiales	f__Lachnospiraceae	g__	s__
New.ReferenceOTU5643	9	9	22	34	1	0.103774	9.63628	1	1	1.0501	0.405662	0.00963659	0.0377548	k__Bacteria	p__Firmicutes	c__Clostridia	o__Clostridiales	f__Lachnospiraceae	g__Dorea	s__
New.ReferenceOTU13361	0	5	0	42	0	0	0.886431	0.0372671	0.143139	1.04861	0.288347	0.000276233	0.00210435	k__Bacteria	p__Firmicutes	c__Clostridia	o__Clostridiales	f__Lachnospiraceae	g__[Ruminococcus]	s__
New.ReferenceOTU2460	9	0	40	0	Inf	4.2268	Inf	0.000336519	0.00537976	-1.01939	0.266672	0.000132041	0.00111422	k__Bacteria	p__Firmicutes	c__Clostridia	o__Clostridiales	f__Ruminococcaceae	g__	s__
3633321	1	8	1	135	0.0532867	0.000949093	0.589744	0.00942253	0.0636963	1.01276	0.401812	0.0117193	0.0449514	k__Bacteria	p__Proteobacteria	c__Gammaproteobacteria	o__Pseudomonadales	f__Moraxellaceae	g__Acinetobacter	s__
355510	0	5	0	38	0	0	0.886431	0.0372671	0.143139	1.01193	0.300268	0.000751455	0.0050265	k__Bacteria	p__Firmicutes	c__Clostridia	o__Clostridiales	f__Ruminococcaceae	g__	s__
New.ReferenceOTU24345	8	0	30	0	Inf	3.05487	Inf	0.00134608	0.0153116	-0.985041	0.248918	7.58046e-05	0.000687254	k__Bacteria	p__Firmicutes	c__Clostridia	o__Clostridiales	f__	g__	s__
New.ReferenceOTU11432	1	6	1	26	0.100902	0.00182254	1.12754	0.0686499	0.228768	0.981572	0.178495	3.81634e-08	6.29256e-07	k__Bacteria	p__Firmicutes	c__Clostridia	o__Clostridiales	f__	g__	s__
New.ReferenceOTU15401	1	6	1	28	0.100902	0.00182254	1.12754	0.0686499	0.228768	0.938749	0.239215	8.69869e-05	0.000769554	k__Bacteria	p__Firmicutes	c__Clostridia	o__Clostridiales	f__	g__	s__
158632	0	6	0	36	0	0	0.622037	0.01373	0.0709282	0.924611	0.342366	0.00692038	0.0290868	k__Bacteria	p__Firmicutes	c__Clostridia	o__Clostridiales	f__Ruminococcaceae	g__Faecalibacterium	s__prausnitzii
New.ReferenceOTU1677	0	9	0	18	0	0	0.236585	0.000336519	0.00537976	0.909907	0.177093	2.77671e-07	4.00315e-06	k__Bacteria	p__Firmicutes	c__Clostridia	o__Clostridiales	f__	g__	s__
New.ReferenceOTU17474	7	0	63	0	Inf	2.22594	Inf	0.00457666	0.0344853	-0.904336	0.363304	0.0128031	0.0474493	k__Bacteria	p__Firmicutes	c__Clostridia	o__Clostridiales	f__	g__	s__
New.ReferenceOTU12556	0	6	0	20	0	0	0.622037	0.01373	0.0709282	0.897044	0.165738	6.21749e-08	9.74369e-07	k__Bacteria	p__Firmicutes	c__Clostridia	o__Clostridiales	f__	g__	s__
New.ReferenceOTU10696	9	6	35	47	2.86062	0.407526	25.1308	0.400323	0.691361	0.881121	0.339384	0.00942514	0.0371471	k__Bacteria	p__Firmicutes	c__Clostridia	o__Clostridiales	f__Ruminococcaceae	g__	s__
New.ReferenceOTU10198	12	7	358	112	Inf	1.12812	Inf	0.0372671	0.143139	-0.817716	0.286	0.00424783	0.0203289	k__Bacteria	p__Firmicutes	c__Clostridia	o__Clostridiales	f__Lachnospiraceae	g__	s__
629361	0	6	0	22	0	0	0.622037	0.01373	0.0709282	0.817164	0.250859	0.00112414	0.00692801	k__Bacteria	p__Firmicutes	c__Clostridia	o__Clostridiales	f__	g__	s__
New.CleanUp.ReferenceOTU172519	0	7	0	21	0	0	0.449249	0.00457666	0.0344853	0.814622	0.252265	0.00124123	0.00760684	k__Bacteria	p__Firmicutes	c__Clostridia	o__Clostridiales	f__	g__	s__
New.ReferenceOTU18737	0	6	0	17	0	0	0.622037	0.01373	0.0709282	0.776716	0.147231	1.32405e-07	1.98971e-06	k__Bacteria	p__Firmicutes	c__Clostridia	o__Clostridiales	f__	g__	s__
New.ReferenceOTU14130	1	6	1	17	0.100902	0.00182254	1.12754	0.0686499	0.228768	0.760118	0.125857	1.54542e-09	3.08241e-08	k__Bacteria	p__Firmicutes	c__Clostridia	o__Clostridiales	f__Ruminococcaceae	g__	s__
New.ReferenceOTU19686	0	5	0	19	0	0	0.886431	0.0372671	0.143139	0.74445	0.196322	0.000149449	0.00123268	k__Bacteria	p__Tenericutes	c__Mollicutes	o__RF39	f__	g__	s__
New.ReferenceOTU13014	0	4	0	16	0	0	1.33988	0.0931677	0.250494	0.596531	0.209497	0.00440725	0.0208394	k__Bacteria	p__Firmicutes	c__Clostridia	o__Clostridiales	f__Ruminococcaceae	g__	s__
New.ReferenceOTU16534	6	1	16	1	9.91065	0.886883	548.684	0.0686499	0.228768	-0.581668	0.225495	0.00989375	0.0386243	k__Bacteria	p__Firmicutes	c__Clostridia	o__Clostridiales	f__Lachnospiraceae	NA	NA
New.ReferenceOTU22644	8	1	17	1	18.7664	1.69565	1053.64	0.00942253	0.0636963	-0.57916	0.183129	0.00156381	0.00912502	k__Bacteria	p__Firmicutes	c__Clostridia	o__Clostridiales	f__Ruminococcaceae	g__	s__
New.ReferenceOTU15780	1	5	1	12	0.138635	0.00247829	1.61737	0.154953	0.366618	0.567489	0.171914	0.000963414	0.00603923	k__Bacteria	p__Firmicutes	c__Clostridia	o__Clostridiales	f__Ruminococcaceae	g__	s__
New.ReferenceOTU11881	1	5	1	11	0.138635	0.00247829	1.61737	0.154953	0.366618	0.549793	0.142194	0.000110415	0.000946293	k__Bacteria	p__Firmicutes	c__Clostridia	o__Clostridiales	f__Ruminococcaceae	g__	s__
New.ReferenceOTU32166	7	1	15	2	13.5556	1.23294	751.276	0.0271907	0.128154	-0.546924	0.21541	0.0111171	0.0429419	k__Bacteria	p__Firmicutes	c__Bacilli	o__Lactobacillales	f__Lactobacillaceae	g__Lactobacillus	s__
207994	0	3	0	13	0	0	2.28632	0.217391	0.417741	0.526618	0.163537	0.00128112	0.00780771	k__Bacteria	p__Firmicutes	c__Clostridia	o__Clostridiales	f__Ruminococcaceae	g__Ruminococcus	s__
New.ReferenceOTU23280	0	4	0	10	0	0	1.33988	0.0931677	0.250494	0.490861	0.152769	0.00131317	0.00793019	k__Bacteria	p__Firmicutes	c__Clostridia	o__Clostridiales	f__Ruminococcaceae	g__	s__
259677	0	4	0	10	0	0	1.33988	0.0931677	0.250494	0.490236	0.145719	0.000767471	0.00507178	k__Bacteria	p__Tenericutes	c__Mollicutes	o__RF39	f__	g__	s__
New.ReferenceOTU1283	0	3	0	9	0	0	2.28632	0.217391	0.417741	0.418893	0.136354	0.00212566	0.011777	k__Bacteria	p__Firmicutes	c__Clostridia	o__Clostridiales	f__	g__	s__
324015	0	3	0	4	0	0	2.28632	0.217391	0.417741	0.257876	0.104119	0.0132583	0.0489708	k__Bacteria	p__Firmicutes	c__Clostridia	o__Clostridiales	f__	g__	s__
