# Supplementary material for: Dietary Saccharomyces cerevisiae boulardii CNCM I-1079 Positively Affects Performance and Intestinal Ecosystem in Broilers during a Campylobacter jejuni Infection
Source: Microorganisms. 2019 Nov 21;7(12):596. doi: 10.3390/microorganisms7120596 (PMC6956328; doi:10.3390/microorganisms7120596)
Supplement: Supplementary file 1 [file microorganisms-07-00596-s001.zip › microorganisms-642415-submit-supplementary/Supplementary_materials/Table S9.xlsx]

## Sheet: Foglio1
Table S9: Differentially abundant OTUs when comparing the fecal microbiota composition between d21 and d40 of the S (basal diet supplemented with Saccharomyces cerevisiae boulardii CNCM I-1079) group.
OTU	+samples in group 0	+samples in group 1	counts in group 0	counts in group 1	oddsRatio	lower	upper	fisherP	fisherAdjP	logFC	se	pvalues	adjPvalues	Kingdom	Phylum	Class	Order	Family	Genus	Species
589282	0	12	0	13375	0	0	0.0663378	7.39602e-07	2.82242e-05	6.68459	0.273345	0	0	k__Bacteria	p__Firmicutes	c__Clostridia	o__Clostridiales	f__Ruminococcaceae	g__Faecalibacterium	s__prausnitzii
560535	0	12	0	12850	0	0	0.0663378	7.39602e-07	2.82242e-05	5.14193	0.533583	0	0	k__Bacteria	p__Firmicutes	c__Clostridia	o__Clostridiales	f__Ruminococcaceae	g__	s__
228061	2	12	2	1597	0	0	0.187081	6.73038e-05	0.000804247	5.09163	1.3129	0.000105249	0.000652545	k__Bacteria	p__Firmicutes	c__Clostridia	o__Clostridiales	f__Ruminococcaceae	g__	s__
352468	1	12	2	3621	0	0	0.121193	9.61483e-06	0.000160202	4.81682	0.340319	0	0	k__Bacteria	p__Firmicutes	c__Bacilli	o__Lactobacillales	f__Leuconostocaceae	g__Weissella	NA
851794	4	12	4	786	0	0	0.383551	0.00134608	0.00920467	4.79842	0.650272	1.59428e-13	3.65728e-12	k__Bacteria	p__Firmicutes	c__Bacilli	o__Lactobacillales	f__Lactobacillaceae	g__Lactobacillus	s__
New.ReferenceOTU11018	2	12	3	923	0	0	0.187081	6.73038e-05	0.000804247	4.78081	0.92422	2.30602e-07	2.40455e-06	k__Bacteria	p__Firmicutes	c__Bacilli	o__Lactobacillales	f__Lactobacillaceae	g__Lactobacillus	s__
New.ReferenceOTU20142	2	11	2	452	0.0268096	0.000433129	0.33743	0.000644194	0.00525573	4.72387	1.02432	3.9937e-06	3.18109e-05	k__Bacteria	p__Firmicutes	c__Clostridia	o__Clostridiales	f__	g__	s__
254011	2	12	8	1659	0	0	0.187081	6.73038e-05	0.000804247	4.63959	1.00296	3.7296e-06	2.9915e-05	k__Bacteria	p__Firmicutes	c__Bacilli	o__Lactobacillales	f__Lactobacillaceae	g__Lactobacillus	s__
519763	11	10	6918	154	Inf	0.174049	Inf	0.478261	0.819975	-4.63227	1.13063	4.184e-05	0.000282297	k__Bacteria	p__Firmicutes	c__Clostridia	o__Clostridiales	f__Ruminococcaceae	g__Oscillospira	s__
515265	1	12	1	3724	0	0	0.121193	9.61483e-06	0.000160202	4.46223	0.616051	4.37872e-13	9.84783e-12	k__Bacteria	p__Proteobacteria	c__Gammaproteobacteria	o__Pseudomonadales	f__Moraxellaceae	g__Acinetobacter	s__
663969	10	12	42	3947	0	0	35.7504	0.478261	0.819975	4.41712	0.817128	6.45662e-08	7.63478e-07	k__Bacteria	p__Firmicutes	c__Bacilli	o__Lactobacillales	f__Leuconostocaceae	g__	s__
367213	0	12	0	5229	0	0	0.0663378	7.39602e-07	2.82242e-05	4.39563	0.510077	0	0	k__Bacteria	p__Firmicutes	c__Clostridia	o__Clostridiales	f__Ruminococcaceae	g__	s__
1790396	4	12	5	1287	0	0	0.383551	0.00134608	0.00920467	4.3382	0.79522	4.88789e-08	5.90148e-07	k__Bacteria	p__Proteobacteria	c__Gammaproteobacteria	o__Pseudomonadales	f__Moraxellaceae	g__Acinetobacter	s__johnsonii
New.ReferenceOTU13426	7	12	19	1952	0	0	1.20239	0.0372671	0.132393	4.29545	0.47836	0	0	k__Bacteria	p__Firmicutes	c__Bacilli	o__Lactobacillales	f__Lactobacillaceae	g__Lactobacillus	s__
157308	0	12	0	1116	0	0	0.0663378	7.39602e-07	2.82242e-05	4.19617	0.276986	0	0	k__Bacteria	p__Firmicutes	c__Clostridia	o__Clostridiales	f__Ruminococcaceae	g__Faecalibacterium	s__prausnitzii
196831	11	11	10746	291	Inf	0.0235039	Inf	1	1	-4.18283	0.916962	5.07599e-06	3.90749e-05	k__Bacteria	p__Firmicutes	c__Clostridia	o__Clostridiales	f__Ruminococcaceae	g__Oscillospira	s__
302975	11	12	1110	37326	0	0	Inf	1	1	4.14821	1.2222	0.000688667	0.00351067	k__Bacteria	p__Firmicutes	c__Bacilli	o__Lactobacillales	f__Lactobacillaceae	g__Lactobacillus	s__
807795	11	12	4374	166481	0	0	Inf	1	1	4.07203	1.07905	0.000160827	0.000970887	k__Bacteria	p__Firmicutes	c__Bacilli	o__Lactobacillales	f__Lactobacillaceae	g__Lactobacillus	s__
216324	3	11	4	641	0.0417852	0.000714571	0.489154	0.00275946	0.0177415	4.05925	0.938931	1.53739e-05	0.000108851	k__Bacteria	p__Proteobacteria	c__Gammaproteobacteria	o__Pseudomonadales	f__Moraxellaceae	g__Acinetobacter	s__johnsonii
New.ReferenceOTU10316	3	11	4	419	0.0417852	0.000714571	0.489154	0.00275946	0.0177415	4.05234	0.811794	5.98085e-07	5.91382e-06	k__Bacteria	p__Firmicutes	c__Bacilli	o__Lactobacillales	f__Lactobacillaceae	g__Lactobacillus	s__
New.ReferenceOTU4294	3	12	7	660	0	0	0.271114	0.000336519	0.00303895	4.02288	0.757176	1.07831e-07	1.23683e-06	k__Bacteria	p__Firmicutes	c__Bacilli	o__Lactobacillales	f__Lactobacillaceae	g__Lactobacillus	s__reuteri
New.ReferenceOTU19711	4	12	18	1306	0	0	0.383551	0.00134608	0.00920467	4.022	0.608518	3.85589e-11	7.49612e-10	k__Bacteria	p__Firmicutes	c__Bacilli	o__Lactobacillales	f__Lactobacillaceae	g__Lactobacillus	s__
334555	1	12	1	1881	0	0	0.121193	9.61483e-06	0.000160202	4.02149	0.463255	0	0	k__Bacteria	p__Firmicutes	c__Bacilli	o__Bacillales	f__Planococcaceae	g__Rummeliibacillus	s__
585880	4	11	7	658	0.0607296	0.00106699	0.693227	0.00942253	0.0484646	3.96923	0.499901	1.9984e-15	5.87735e-14	k__Bacteria	p__Firmicutes	c__Clostridia	o__Clostridiales	f__	g__	s__
New.ReferenceOTU23587	10	3	124	3	24.459	2.1079	1425.14	0.00275946	0.0177415	-3.94102	0.793139	6.73381e-07	6.54549e-06	k__Bacteria	p__Firmicutes	c__Clostridia	o__Clostridiales	f__Ruminococcaceae	g__Oscillospira	s__
703741	5	12	18	1141	0	0	0.542675	0.00457666	0.0254187	3.93229	0.573064	6.79701e-12	1.34417e-10	k__Bacteria	p__Firmicutes	c__Bacilli	o__Lactobacillales	f__Lactobacillaceae	g__Lactobacillus	s__
New.ReferenceOTU12425	3	12	7	680	0	0	0.271114	0.000336519	0.00303895	3.9014	0.826754	2.37077e-06	1.99947e-05	k__Bacteria	p__Firmicutes	c__Bacilli	o__Lactobacillales	f__Lactobacillaceae	g__Lactobacillus	s__reuteri
155859	1	12	1	1148	0	0	0.121193	9.61483e-06	0.000160202	3.89212	0.400611	0	0	k__Bacteria	p__Proteobacteria	c__Gammaproteobacteria	o__Pseudomonadales	f__Moraxellaceae	g__Acinetobacter	s__johnsonii
456393	3	12	4	333	0	0	0.271114	0.000336519	0.00303895	3.86685	0.626265	6.63912e-10	1.02906e-08	k__Bacteria	p__Firmicutes	c__Bacilli	o__Lactobacillales	f__Lactobacillaceae	g__Lactobacillus	s__
586093	11	12	404	9360	0	0	Inf	1	1	3.86028	1.19144	0.00119525	0.00568859	k__Bacteria	p__Firmicutes	c__Bacilli	o__Lactobacillales	f__Lactobacillaceae	g__Lactobacillus	s__
24271	0	12	0	967	0	0	0.0663378	7.39602e-07	2.82242e-05	3.85596	0.441239	0	0	k__Bacteria	p__Firmicutes	c__Bacilli	o__Lactobacillales	f__Lactobacillaceae	g__Lactobacillus	s__paralimentarius
New.ReferenceOTU19443	1	12	1	662	0	0	0.121193	9.61483e-06	0.000160202	3.82829	0.296435	0	0	k__Bacteria	p__Firmicutes	c__Bacilli	o__Lactobacillales	f__Lactobacillaceae	g__Lactobacillus	s__
532569	1	12	1	3437	0	0	0.121193	9.61483e-06	0.000160202	3.80354	0.612631	5.34824e-10	8.40334e-09	k__Bacteria	p__Proteobacteria	c__Gammaproteobacteria	o__Pseudomonadales	f__Moraxellaceae	g__Acinetobacter	s__
New.ReferenceOTU29297	2	8	2	239	0.12434	0.00888448	1.01331	0.0360748	0.132393	3.80267	1.02036	0.000193924	0.00115249	k__Bacteria	p__Firmicutes	c__Bacilli	o__Lactobacillales	f__Lactobacillaceae	g__Lactobacillus	s__
New.ReferenceOTU10764	9	3	141	3	11.6644	1.36723	174.415	0.0122781	0.0588058	-3.78094	0.781685	1.31875e-06	1.19103e-05	k__Bacteria	p__Firmicutes	c__Clostridia	o__Clostridiales	f__Ruminococcaceae	g__	s__
New.ReferenceOTU13411	6	12	74	4421	0	0	0.785777	0.01373	0.0606066	3.76956	0.457523	2.22045e-16	7.07459e-15	k__Bacteria	p__Firmicutes	c__Bacilli	o__Lactobacillales	f__Lactobacillaceae	g__Lactobacillus	s__
New.ReferenceOTU11479	2	12	4	299	0	0	0.187081	6.73038e-05	0.000804247	3.71401	0.838406	9.4302e-06	6.84585e-05	k__Bacteria	p__Firmicutes	c__Bacilli	o__Lactobacillales	f__Lactobacillaceae	g__Lactobacillus	s__
547181	0	12	0	1110	0	0	0.0663378	7.39602e-07	2.82242e-05	3.69434	0.514964	7.28528e-13	1.57665e-11	k__Bacteria	p__Bacteroidetes	c__Flavobacteriia	o__Flavobacteriales	f__[Weeksellaceae]	g__Wautersiella	s__
585227	11	9	846	25	Inf	0.398616	Inf	0.217391	0.483618	-3.65036	0.690537	1.24841e-07	1.37705e-06	k__Bacteria	p__Firmicutes	c__Clostridia	o__Clostridiales	f__	g__	s__
589114	4	12	7	424	0	0	0.383551	0.00134608	0.00920467	3.63955	0.619633	4.2612e-09	5.75011e-08	k__Bacteria	p__Firmicutes	c__Bacilli	o__Lactobacillales	f__Lactobacillaceae	g__Lactobacillus	s__
New.ReferenceOTU26812	4	12	10	628	0	0	0.383551	0.00134608	0.00920467	3.62564	0.560274	9.72356e-11	1.74264e-09	k__Bacteria	p__Firmicutes	c__Bacilli	o__Lactobacillales	f__Lactobacillaceae	g__Lactobacillus	s__
New.ReferenceOTU16283	3	12	4	290	0	0	0.271114	0.000336519	0.00303895	3.61653	0.771701	2.77995e-06	2.27757e-05	k__Bacteria	p__Firmicutes	c__Bacilli	o__Lactobacillales	f__Lactobacillaceae	g__Lactobacillus	s__
255367	9	12	133	4521	0	0	4.78792	0.217391	0.483618	3.59875	0.875263	3.929e-05	0.000268248	k__Bacteria	p__Firmicutes	c__Bacilli	o__Lactobacillales	f__Lactobacillaceae	g__Lactobacillus	s__
347685	1	12	2	1013	0	0	0.121193	9.61483e-06	0.000160202	3.55704	0.470679	4.10783e-14	1.00248e-12	k__Bacteria	p__Proteobacteria	c__Gammaproteobacteria	o__Pseudomonadales	f__Moraxellaceae	g__Acinetobacter	s__johnsonii
592649	0	8	0	2333	0	0	0.360419	0.00134608	0.00920467	3.55487	0.789178	6.65208e-06	4.89099e-05	k__Bacteria	p__Firmicutes	c__Clostridia	o__Clostridiales	f__	g__	s__
168383	5	12	16	878	0	0	0.542675	0.00457666	0.0254187	3.52399	0.450283	5.10703e-15	1.42872e-13	k__Bacteria	p__Firmicutes	c__Clostridia	o__Clostridiales	f__	g__	s__
584001	2	12	12	622	0	0	0.187081	6.73038e-05	0.000804247	3.49321	0.892079	9.01027e-05	0.000564742	k__Bacteria	p__Firmicutes	c__Bacilli	o__Lactobacillales	f__Lactobacillaceae	g__Lactobacillus	s__reuteri
290186	0	11	0	2078	0	0	0.119951	9.61483e-06	0.000160202	3.48277	0.573661	1.27008e-09	1.86767e-08	k__Bacteria	p__Proteobacteria	c__Gammaproteobacteria	o__Pseudomonadales	f__Moraxellaceae	g__Acinetobacter	s__
549991	8	12	140	3753	0	0	2.07094	0.0931677	0.268823	3.46178	1.0601	0.00109262	0.00533292	k__Bacteria	p__Firmicutes	c__Bacilli	o__Lactobacillales	f__Lactobacillaceae	g__Lactobacillus	s__
137580	6	12	52	1440	0	0	0.785777	0.01373	0.0606066	3.43624	0.547094	3.3664e-10	5.67833e-09	k__Bacteria	p__Firmicutes	c__Bacilli	o__Lactobacillales	f__Lactobacillaceae	g__Lactobacillus	s__
650615	0	12	0	767	0	0	0.0663378	7.39602e-07	2.82242e-05	3.43388	0.36349	0	0	k__Bacteria	p__Actinobacteria	c__Actinobacteria	o__Actinomycetales	f__Corynebacteriaceae	g__Corynebacterium	s__
161946	5	12	11	1012	0	0	0.542675	0.00457666	0.0254187	3.41898	0.788701	1.45797e-05	0.000103869	k__Bacteria	p__Firmicutes	c__Clostridia	o__Clostridiales	f__	g__	s__
168614	3	12	10	872	0	0	0.271114	0.000336519	0.00303895	3.3698	1.08021	0.00181115	0.00837655	k__Bacteria	p__Proteobacteria	c__Gammaproteobacteria	o__Pseudomonadales	f__Moraxellaceae	g__Acinetobacter	s__johnsonii
New.ReferenceOTU31482	4	11	5	595	0.0607296	0.00106699	0.693227	0.00942253	0.0484646	3.36971	0.876347	0.000120468	0.000742887	k__Bacteria	p__Firmicutes	c__Bacilli	o__Lactobacillales	f__Lactobacillaceae	g__Lactobacillus	s__
616188	1	12	1	1801	0	0	0.121193	9.61483e-06	0.000160202	3.3525	0.596123	1.86749e-08	2.38001e-07	k__Bacteria	p__Firmicutes	c__Bacilli	o__Lactobacillales	f__Lactobacillaceae	g__Lactobacillus	s__paralimentarius
New.ReferenceOTU11570	8	3	62	3	7.18226	0.942661	76.5815	0.0391257	0.133005	-3.3344	0.725993	4.37173e-06	3.41114e-05	k__Bacteria	p__Firmicutes	c__Bacilli	o__Lactobacillales	f__Streptococcaceae	g__Streptococcus	s__
134032	0	8	0	2630	0	0	0.360419	0.00134608	0.00920467	3.32641	0.780727	2.03825e-05	0.000142553	k__Bacteria	p__Firmicutes	c__Bacilli	o__Lactobacillales	f__Lactobacillaceae	g__Lactobacillus	s__
538223	8	12	138	2695	0	0	2.07094	0.0931677	0.268823	3.30126	1.08945	0.00244394	0.0108232	k__Bacteria	p__Firmicutes	c__Bacilli	o__Lactobacillales	f__Lactobacillaceae	g__Lactobacillus	s__
306633	0	12	0	1833	0	0	0.0663378	7.39602e-07	2.82242e-05	3.29243	0.51832	2.12375e-10	3.63573e-09	k__Bacteria	p__Firmicutes	c__Clostridia	o__Clostridiales	f__Ruminococcaceae	g__	s__
3946926	5	12	11	804	0	0	0.542675	0.00457666	0.0254187	3.28016	0.694929	2.35686e-06	1.99947e-05	k__Bacteria	p__Firmicutes	c__Bacilli	o__Lactobacillales	f__Lactobacillaceae	g__Lactobacillus	s__
New.ReferenceOTU12520	3	11	3	299	0.0417852	0.000714571	0.489154	0.00275946	0.0177415	3.2764	0.8859	0.000216971	0.00126973	k__Bacteria	p__Firmicutes	c__Clostridia	o__Clostridiales	f__Ruminococcaceae	g__	s__
158981	0	11	0	484	0	0	0.119951	9.61483e-06	0.000160202	3.26543	0.41264	2.44249e-15	7.00384e-14	k__Bacteria	p__Firmicutes	c__Clostridia	o__Clostridiales	f__Ruminococcaceae	g__Faecalibacterium	s__prausnitzii
133065	7	12	34	849	0	0	1.20239	0.0372671	0.132393	3.25787	0.508313	1.46305e-10	2.5426e-09	k__Bacteria	p__Firmicutes	c__Bacilli	o__Lactobacillales	f__Lactobacillaceae	g__Lactobacillus	s__
New.ReferenceOTU28761	3	10	97	644	0.0867575	0.00578769	0.744336	0.0122781	0.0588058	3.24412	0.83045	9.36592e-05	0.000583843	k__Bacteria	p__Tenericutes	c__Mollicutes	o__RF39	f__	g__	s__
556835	0	9	0	6084	0	0	0.260487	0.000336519	0.00303895	3.1971	0.893541	0.000346215	0.00193711	k__Bacteria	p__Firmicutes	c__Clostridia	o__Clostridiales	f__Veillonellaceae	g__Phascolarctobacterium	s__
New.ReferenceOTU29362	0	11	0	700	0	0	0.119951	9.61483e-06	0.000160202	3.17547	0.528798	1.91237e-09	2.77657e-08	k__Bacteria	p__Bacteroidetes	c__Flavobacteriia	o__Flavobacteriales	f__[Weeksellaceae]	g__Wautersiella	s__
211593	3	12	5	318	0	0	0.271114	0.000336519	0.00303895	3.15625	0.934671	0.000733184	0.00372107	k__Bacteria	p__Proteobacteria	c__Gammaproteobacteria	o__Enterobacteriales	f__Enterobacteriaceae	g__	s__
543942	0	12	0	553	0	0	0.0663378	7.39602e-07	2.82242e-05	3.08643	0.405967	2.90878e-14	7.25299e-13	k__Bacteria	p__Proteobacteria	c__Gammaproteobacteria	o__Pseudomonadales	f__Moraxellaceae	g__Acinetobacter	s__johnsonii
New.ReferenceOTU10165	5	12	38	818	0	0	0.542675	0.00457666	0.0254187	3.08208	0.561565	4.05626e-08	4.97064e-07	k__Bacteria	p__Firmicutes	c__Bacilli	o__Lactobacillales	f__Lactobacillaceae	g__Lactobacillus	s__
228232	7	12	237	3785	0	0	1.20239	0.0372671	0.132393	3.06785	0.585448	1.60432e-07	1.73599e-06	k__Bacteria	p__Firmicutes	c__Clostridia	o__Clostridiales	f__	g__	s__
593803	7	2	57	2	7.82792	0.947081	110.226	0.0360748	0.132393	-3.06774	0.999645	0.00214903	0.00970449	k__Bacteria	p__Firmicutes	c__Bacilli	o__Lactobacillales	f__Streptococcaceae	g__Streptococcus	s__
New.ReferenceOTU11550	8	3	32	3	7.18226	0.942661	76.5815	0.0391257	0.133005	-3.04688	0.634279	1.55775e-06	1.37442e-05	k__Bacteria	p__Firmicutes	c__Clostridia	o__Clostridiales	f__Ruminococcaceae	g__	s__
688701	0	12	0	459	0	0	0.0663378	7.39602e-07	2.82242e-05	3.04665	0.267774	0	0	k__Bacteria	p__Firmicutes	c__Clostridia	o__Clostridiales	f__Lachnospiraceae	g__	s__
New.ReferenceOTU16182	4	12	15	359	0	0	0.383551	0.00134608	0.00920467	3.03792	0.647326	2.69196e-06	2.22135e-05	k__Bacteria	p__Firmicutes	c__Bacilli	o__Lactobacillales	f__Lactobacillaceae	g__Lactobacillus	s__
157376	0	11	0	974	0	0	0.119951	9.61483e-06	0.000160202	3.03659	0.460954	4.46925e-11	8.54371e-10	k__Bacteria	p__Firmicutes	c__Clostridia	o__Clostridiales	f__	g__	s__
New.ReferenceOTU16000	0	12	0	544	0	0	0.0663378	7.39602e-07	2.82242e-05	3.02932	0.268738	0	0	k__Bacteria	p__Firmicutes	c__Clostridia	o__Clostridiales	f__	g__	s__
461487	6	11	10	325	0.12057	0.00212577	1.43439	0.0686499	0.225591	3.02478	0.375904	8.88178e-16	2.6809e-14	k__Bacteria	p__Firmicutes	c__Clostridia	o__Clostridiales	f__	g__	s__
593376	4	12	10	285	0	0	0.383551	0.00134608	0.00920467	3.01036	0.65441	4.22264e-06	3.34025e-05	k__Bacteria	p__Firmicutes	c__Bacilli	o__Lactobacillales	f__Lactobacillaceae	g__Lactobacillus	s__
591818	0	12	0	845	0	0	0.0663378	7.39602e-07	2.82242e-05	3.00914	0.417385	5.61551e-13	1.23865e-11	k__Bacteria	p__Firmicutes	c__Clostridia	o__Clostridiales	f__Ruminococcaceae	g__	s__
359120	0	12	0	515	0	0	0.0663378	7.39602e-07	2.82242e-05	3.00119	0.323842	0	0	k__Bacteria	p__Firmicutes	c__Clostridia	o__Clostridiales	f__Ruminococcaceae	g__Oscillospira	s__
592913	3	11	3	145	0.0417852	0.000714571	0.489154	0.00275946	0.0177415	2.99542	0.651492	4.27e-06	3.35458e-05	k__Bacteria	p__Firmicutes	c__Clostridia	o__Clostridiales	f__	g__	s__
New.ReferenceOTU20074	0	12	0	305	0	0	0.0663378	7.39602e-07	2.82242e-05	2.9882	0.284265	0	0	k__Bacteria	p__Firmicutes	c__Bacilli	o__Lactobacillales	f__Lactobacillaceae	g__Lactobacillus	s__
New.ReferenceOTU15298	4	12	14	318	0	0	0.383551	0.00134608	0.00920467	2.98531	0.614333	1.17725e-06	1.1068e-05	k__Bacteria	p__Firmicutes	c__Bacilli	o__Lactobacillales	f__Lactobacillaceae	g__Lactobacillus	s__
521318	0	12	0	857	0	0	0.0663378	7.39602e-07	2.82242e-05	2.95317	0.501643	3.93274e-09	5.37007e-08	k__Bacteria	p__Proteobacteria	c__Gammaproteobacteria	o__Pseudomonadales	f__Moraxellaceae	g__Acinetobacter	s__lwoffii
New.ReferenceOTU12144	5	12	27	466	0	0	0.542675	0.00457666	0.0254187	2.94655	0.453443	8.12985e-11	1.51314e-09	k__Bacteria	p__Firmicutes	c__Bacilli	o__Lactobacillales	f__Lactobacillaceae	g__Lactobacillus	s__
New.ReferenceOTU34421	2	12	4	119	0	0	0.187081	6.73038e-05	0.000804247	2.92032	0.839053	0.000500491	0.00267006	k__Bacteria	p__Firmicutes	c__Bacilli	o__Lactobacillales	f__Lactobacillaceae	g__Lactobacillus	s__
584571	8	12	46	950	0	0	2.07094	0.0931677	0.268823	2.89706	0.95888	0.0025169	0.0110609	k__Bacteria	p__Firmicutes	c__Bacilli	o__Lactobacillales	f__Lactobacillaceae	g__Lactobacillus	s__
New.ReferenceOTU10243	7	5	136	12	2.35341	0.348276	18.1709	0.413649	0.787998	-2.8869	0.608989	2.13218e-06	1.82508e-05	k__Bacteria	p__Firmicutes	c__Clostridia	o__Clostridiales	NA	NA	NA
187962	10	2	82	3	37.6631	3.00319	2327.68	0.000644194	0.00525573	-2.88297	0.993152	0.00369789	0.0152234	k__Bacteria	p__Firmicutes	c__Bacilli	o__Lactobacillales	f__Lactobacillaceae	g__Lactobacillus	s__
214036	0	12	0	357	0	0	0.0663378	7.39602e-07	2.82242e-05	2.88063	0.298527	0	0	k__Bacteria	p__Firmicutes	c__Clostridia	o__Clostridiales	f__[Mogibacteriaceae]	g__	s__
New.ReferenceOTU1024	6	12	67	1093	0	0	0.785777	0.01373	0.0606066	2.8764	0.544365	1.26417e-07	1.38096e-06	k__Bacteria	p__Firmicutes	c__Clostridia	o__Clostridiales	f__	g__	s__
New.ReferenceOTU1798	10	2	25	2	37.6631	3.00319	2327.68	0.000644194	0.00525573	-2.87629	0.871377	0.000963899	0.00474503	k__Bacteria	p__Firmicutes	c__Clostridia	o__Clostridiales	f__	g__	s__
New.ReferenceOTU11321	0	12	0	360	0	0	0.0663378	7.39602e-07	2.82242e-05	2.8503	0.261252	0	0	k__Bacteria	p__Firmicutes	c__Clostridia	o__Clostridiales	f__	g__	s__
312531	0	11	0	480	0	0	0.119951	9.61483e-06	0.000160202	2.82375	0.525167	7.57971e-08	8.87136e-07	k__Bacteria	p__Proteobacteria	c__Gammaproteobacteria	o__Pseudomonadales	f__Moraxellaceae	g__Acinetobacter	s__
188457	7	11	12	347	0.172309	0.00297378	2.21966	0.154953	0.41379	2.80999	0.367973	2.24265e-14	5.71627e-13	k__Bacteria	p__Firmicutes	c__Clostridia	o__Clostridiales	f__	g__	s__
132873	4	12	13	327	0	0	0.383551	0.00134608	0.00920467	2.79778	0.683291	4.22954e-05	0.000283701	k__Bacteria	p__Firmicutes	c__Bacilli	o__Lactobacillales	f__Lactobacillaceae	g__Lactobacillus	s__
297260	0	12	0	248	0	0	0.0663378	7.39602e-07	2.82242e-05	2.78653	0.189627	0	0	k__Bacteria	p__Proteobacteria	c__Epsilonproteobacteria	o__Campylobacterales	f__Campylobacteraceae	g__Campylobacter	s__
New.ReferenceOTU7567	1	12	1	220	0	0	0.121193	9.61483e-06	0.000160202	2.77606	0.270669	0	0	k__Bacteria	p__Firmicutes	c__Bacilli	o__Lactobacillales	f__Lactobacillaceae	g__Lactobacillus	s__
New.ReferenceOTU30868	2	11	2	238	0.0268096	0.000433129	0.33743	0.000644194	0.00525573	2.74663	1.07504	0.0106216	0.0369179	k__Bacteria	p__Firmicutes	c__Clostridia	o__Clostridiales	f__Lachnospiraceae	g__	s__
265496	0	11	0	479	0	0	0.119951	9.61483e-06	0.000160202	2.72937	0.512624	1.01337e-07	1.17408e-06	k__Bacteria	p__Proteobacteria	c__Gammaproteobacteria	o__Pseudomonadales	f__Moraxellaceae	g__Acinetobacter	s__
New.ReferenceOTU15631	9	4	54	4	8.04244	0.986862	112.556	0.0360748	0.132393	-2.72532	0.601538	5.882e-06	4.40958e-05	k__Bacteria	p__Firmicutes	c__Clostridia	o__Clostridiales	f__	g__	s__
New.ReferenceOTU13908	6	12	14	342	0	0	0.785777	0.01373	0.0606066	2.72212	0.438435	5.3413e-10	8.40334e-09	k__Bacteria	p__Firmicutes	c__Bacilli	o__Lactobacillales	f__Lactobacillaceae	g__Lactobacillus	s__
New.ReferenceOTU23487	1	11	1	530	0.0144601	0.000203805	0.218825	0.000107242	0.00119686	2.71332	0.279339	0	0	k__Bacteria	p__Firmicutes	c__Clostridia	o__Clostridiales	f__Lachnospiraceae	NA	NA
New.ReferenceOTU12324	8	3	58	5	7.18226	0.942661	76.5815	0.0391257	0.133005	-2.7086	0.830883	0.00111448	0.00539371	k__Bacteria	p__Firmicutes	c__Clostridia	o__Clostridiales	f__Ruminococcaceae	g__Oscillospira	s__
New.CleanUp.ReferenceOTU177744	0	12	0	187	0	0	0.0663378	7.39602e-07	2.82242e-05	2.69366	0.24838	0	0	k__Bacteria	p__Firmicutes	c__Bacilli	o__Lactobacillales	f__Lactobacillaceae	g__Lactobacillus	s__
New.ReferenceOTU11168	2	11	8	687	0.0268096	0.000433129	0.33743	0.000644194	0.00525573	2.68108	1.05381	0.0109532	0.0378415	k__Bacteria	p__Firmicutes	c__Clostridia	o__Clostridiales	f__Lachnospiraceae	g__	s__
New.ReferenceOTU12137	0	12	0	454	0	0	0.0663378	7.39602e-07	2.82242e-05	2.64984	0.466602	1.3547e-08	1.76573e-07	k__Bacteria	p__Firmicutes	c__Bacilli	o__Lactobacillales	f__Lactobacillaceae	g__Lactobacillus	s__
New.ReferenceOTU2428	6	12	23	301	0	0	0.785777	0.01373	0.0606066	2.62833	0.408866	1.29001e-10	2.27638e-09	k__Bacteria	p__Firmicutes	c__Bacilli	o__Lactobacillales	f__Lactobacillaceae	g__Lactobacillus	s__
581079	11	1	241	3	Inf	8.33675	Inf	9.61483e-06	0.000160202	-2.62152	0.375234	2.82108e-12	5.77817e-11	k__Bacteria	p__Firmicutes	c__Clostridia	o__Clostridiales	f__Ruminococcaceae	g__Oscillospira	s__
New.ReferenceOTU18044	0	11	0	609	0	0	0.119951	9.61483e-06	0.000160202	2.60251	0.474251	4.07359e-08	4.97064e-07	k__Bacteria	p__Proteobacteria	c__Gammaproteobacteria	o__Pseudomonadales	f__Moraxellaceae	g__Acinetobacter	s__
405425	0	12	0	513	0	0	0.0663378	7.39602e-07	2.82242e-05	2.59719	0.499994	2.05341e-07	2.16079e-06	k__Bacteria	p__Proteobacteria	c__Gammaproteobacteria	o__Pseudomonadales	f__Moraxellaceae	g__Acinetobacter	s__johnsonii
New.ReferenceOTU11881	7	3	34	3	4.84352	0.664234	46.424	0.0995327	0.27511	-2.5902	0.754995	0.000601916	0.00312397	k__Bacteria	p__Firmicutes	c__Clostridia	o__Clostridiales	f__Ruminococcaceae	g__	s__
New.ReferenceOTU14375	4	6	131	10	0.585641	0.0779174	3.99571	0.680172	0.981206	-2.56966	0.754824	0.000663279	0.00341158	k__Bacteria	p__Firmicutes	c__Clostridia	o__Clostridiales	f__Ruminococcaceae	g__Oscillospira	s__
213885	1	12	1	225	0	0	0.121193	9.61483e-06	0.000160202	2.55826	0.141103	0	0	k__Bacteria	p__Firmicutes	c__Clostridia	o__Clostridiales	f__Ruminococcaceae	g__Oscillospira	s__
746679	4	9	5	125	0.206461	0.0215406	1.50549	0.0995327	0.27511	2.55225	0.833147	0.00218846	0.00980532	k__Bacteria	p__Proteobacteria	c__Gammaproteobacteria	o__Enterobacteriales	f__Enterobacteriaceae	g__	s__
New.ReferenceOTU28915	2	9	7	193	0.0857312	0.00573345	0.731407	0.0122781	0.0588058	2.55218	1.02595	0.0128601	0.0431873	k__Bacteria	p__Firmicutes	c__Clostridia	o__Clostridiales	f__	g__	s__
1107385	1	12	1	619	0	0	0.121193	9.61483e-06	0.000160202	2.54356	0.525424	1.29214e-06	1.17626e-05	k__Bacteria	p__Firmicutes	c__Bacilli	o__Lactobacillales	f__Lactobacillaceae	g__Lactobacillus	s__paralimentarius
New.ReferenceOTU10362	0	11	0	690	0	0	0.119951	9.61483e-06	0.000160202	2.54012	0.430197	3.53616e-09	4.94632e-08	k__Bacteria	p__Firmicutes	c__Clostridia	o__Clostridiales	f__Lachnospiraceae	g__	s__
540079	2	12	5	84	0	0	0.187081	6.73038e-05	0.000804247	2.50524	0.848477	0.00315082	0.0131897	k__Bacteria	p__Firmicutes	c__Clostridia	o__Clostridiales	f__	g__	s__
New.ReferenceOTU26882	4	9	10	366	0.206461	0.0215406	1.50549	0.0995327	0.27511	2.49192	0.85439	0.00353869	0.014653	k__Bacteria	p__Firmicutes	c__Bacilli	o__Lactobacillales	f__Lactobacillaceae	g__Lactobacillus	s__
184905	9	3	127	4	11.6644	1.36723	174.415	0.0122781	0.0588058	-2.48666	0.880338	0.00473296	0.0189815	k__Bacteria	p__Firmicutes	c__Clostridia	o__Clostridiales	f__Lachnospiraceae	g__Coprococcus	s__
New.ReferenceOTU10184	8	2	20	3	11.5264	1.34348	172.78	0.0122781	0.0588058	-2.47986	0.806958	0.00211849	0.0096425	k__Bacteria	p__Firmicutes	c__Clostridia	o__Clostridiales	f__Ruminococcaceae	g__	s__
New.ReferenceOTU11287	3	12	15	272	0	0	0.271114	0.000336519	0.00303895	2.47892	0.616874	5.85641e-05	0.000386052	k__Bacteria	p__Firmicutes	c__Clostridia	o__Clostridiales	f__	g__	s__
302880	9	4	54	4	8.04244	0.986862	112.556	0.0360748	0.132393	-2.47161	0.686096	0.000315262	0.00179012	k__Bacteria	p__Firmicutes	c__Bacilli	o__Lactobacillales	f__Streptococcaceae	g__Streptococcus	s__
New.ReferenceOTU18433	7	3	21	3	4.84352	0.664234	46.424	0.0995327	0.27511	-2.43646	0.701076	0.000510239	0.00270946	k__Bacteria	p__Firmicutes	c__Clostridia	o__Clostridiales	f__	g__	s__
New.ReferenceOTU35012	0	12	0	215	0	0	0.0663378	7.39602e-07	2.82242e-05	2.43194	0.261747	0	0	k__Bacteria	p__Firmicutes	c__Clostridia	o__Clostridiales	f__	g__	s__
New.ReferenceOTU2460	8	3	41	5	7.18226	0.942661	76.5815	0.0391257	0.133005	-2.43017	0.705767	0.000574646	0.00300968	k__Bacteria	p__Firmicutes	c__Clostridia	o__Clostridiales	f__Ruminococcaceae	g__	s__
358944	1	12	2	193	0	0	0.121193	9.61483e-06	0.000160202	2.4008	0.18973	0	0	k__Bacteria	p__Firmicutes	c__Clostridia	o__Clostridiales	f__	g__	s__
New.ReferenceOTU10242	2	7	2	63	0.173293	0.0127839	1.39458	0.0893795	0.268823	2.39367	0.963554	0.0129839	0.0434186	k__Bacteria	p__Firmicutes	c__Clostridia	o__Clostridiales	f__	g__	s__
New.ReferenceOTU11851	8	3	71	5	7.18226	0.942661	76.5815	0.0391257	0.133005	-2.39184	0.819049	0.00349739	0.0145345	k__Bacteria	p__Firmicutes	c__Clostridia	o__Clostridiales	f__Lachnospiraceae	g__Blautia	s__
New.ReferenceOTU24565	0	12	0	293	0	0	0.0663378	7.39602e-07	2.82242e-05	2.39053	0.308179	8.65974e-15	2.25744e-13	k__Bacteria	p__Firmicutes	c__Clostridia	o__Clostridiales	f__Dehalobacteriaceae	g__	s__
New.ReferenceOTU10759	9	6	72	10	4.20283	0.515272	56.4816	0.193027	0.483618	-2.38644	0.481015	7.00408e-07	6.75099e-06	k__Bacteria	p__Firmicutes	c__Clostridia	o__Clostridiales	f__	g__	s__
New.ReferenceOTU35463	0	8	0	394	0	0	0.360419	0.00134608	0.00920467	2.38397	0.555625	1.78189e-05	0.000125388	k__Bacteria	p__Firmicutes	c__Clostridia	o__Clostridiales	f__Ruminococcaceae	g__	s__
New.ReferenceOTU12623	10	9	158	19	3.17098	0.209431	191.919	0.590062	0.962819	-2.37479	0.396537	2.11355e-09	3.0303e-08	k__Bacteria	p__Firmicutes	c__Clostridia	o__Clostridiales	f__Lachnospiraceae	g__[Ruminococcus]	s__
146086	0	11	0	212	0	0	0.119951	9.61483e-06	0.000160202	2.31949	0.187322	0	0	k__Bacteria	p__Firmicutes	c__Clostridia	o__Clostridiales	f__Lachnospiraceae	g__	s__
585220	0	11	0	325	0	0	0.119951	9.61483e-06	0.000160202	2.31704	0.255618	0	0	k__Bacteria	p__Firmicutes	c__Erysipelotrichi	o__Erysipelotrichales	f__Erysipelotrichaceae	g__cc_115	s__
New.ReferenceOTU31928	2	10	4	69	0.0542045	0.00311162	0.513336	0.00332895	0.0206186	2.30903	0.616709	0.000181032	0.00108714	k__Bacteria	p__Firmicutes	c__Clostridia	o__Clostridiales	f__	g__	s__
New.ReferenceOTU11002	0	11	0	145	0	0	0.119951	9.61483e-06	0.000160202	2.29642	0.295731	8.21565e-15	2.19148e-13	k__Bacteria	p__Firmicutes	c__Clostridia	o__Clostridiales	f__Ruminococcaceae	g__Faecalibacterium	s__prausnitzii
875709	10	7	148	22	6.56883	0.556024	369.935	0.154953	0.41379	-2.29118	0.480307	1.83997e-06	1.61103e-05	k__Bacteria	p__Firmicutes	c__Clostridia	o__Clostridiales	f__	g__	s__
183867	1	11	1	255	0.0144601	0.000203805	0.218825	0.000107242	0.00119686	2.28645	0.275765	2.22045e-16	7.07459e-15	k__Bacteria	p__Firmicutes	c__Clostridia	o__Clostridiales	f__Lachnospiraceae	g__Dorea	s__
New.ReferenceOTU27553	0	10	0	510	0	0	0.182781	6.73038e-05	0.000804247	2.28634	0.501696	5.18354e-06	3.96368e-05	k__Bacteria	p__Proteobacteria	c__Gammaproteobacteria	o__Pseudomonadales	f__Moraxellaceae	g__Acinetobacter	s__
New.ReferenceOTU15413	8	11	13	178	0.25755	0.00424712	3.90438	0.31677	0.664431	2.28362	0.431324	1.19386e-07	1.34251e-06	k__Bacteria	p__Firmicutes	c__Bacilli	o__Lactobacillales	f__Lactobacillaceae	g__Lactobacillus	s__
97263	3	10	5	125	0.0867575	0.00578769	0.744336	0.0122781	0.0588058	2.28019	0.809481	0.00484961	0.0193142	k__Bacteria	p__Firmicutes	c__Clostridia	o__Clostridiales	f__Ruminococcaceae	g__	s__
New.ReferenceOTU1083	10	7	143	19	6.56883	0.556024	369.935	0.154953	0.41379	-2.27941	0.429483	1.11246e-07	1.26336e-06	k__Bacteria	p__Firmicutes	c__Clostridia	o__Clostridiales	f__Lachnospiraceae	g__	s__
New.ReferenceOTU13218	8	12	17	341	0	0	2.07094	0.0931677	0.268823	2.26685	0.895794	0.0113883	0.0388761	k__Bacteria	p__Firmicutes	c__Bacilli	o__Lactobacillales	f__Lactobacillaceae	g__Lactobacillus	s__
New.ReferenceOTU10036	8	5	38	5	3.5128	0.494155	31.9433	0.213757	0.483618	-2.26225	0.544022	3.20504e-05	0.000221457	k__Bacteria	p__Firmicutes	c__Clostridia	o__Clostridiales	f__	g__	s__
725198	5	10	12	385	0.181606	0.0132531	1.50197	0.0893795	0.268823	2.25195	0.777094	0.00375662	0.0153887	k__Bacteria	p__Firmicutes	c__Bacilli	o__Lactobacillales	f__Lactobacillaceae	g__Lactobacillus	s__
988314	1	9	1	246	0.0408848	0.000701685	0.474405	0.00275946	0.0177415	2.23759	0.495357	6.26846e-06	4.63866e-05	k__Bacteria	p__Proteobacteria	c__Gammaproteobacteria	o__Pseudomonadales	f__Moraxellaceae	g__Acinetobacter	s__johnsonii
New.ReferenceOTU17104	2	10	3	57	0.0542045	0.00311162	0.513336	0.00332895	0.0206186	2.22853	0.631148	0.000414126	0.0022512	k__Bacteria	p__Firmicutes	c__Clostridia	o__Clostridiales	f__	g__	s__
New.ReferenceOTU21494	2	8	2	71	0.12434	0.00888448	1.01331	0.0360748	0.132393	2.22654	0.865018	0.0100535	0.035495	k__Bacteria	p__Firmicutes	c__Clostridia	o__Clostridiales	f__	g__	s__
549756	8	5	158	12	3.5128	0.494155	31.9433	0.213757	0.483618	-2.21536	0.625845	0.000400435	0.00220817	k__Bacteria	p__Firmicutes	c__Bacilli	o__Lactobacillales	f__Lactobacillaceae	g__Lactobacillus	s__
New.ReferenceOTU10114	2	11	4	300	0.0268096	0.000433129	0.33743	0.000644194	0.00525573	2.21383	0.228257	0	0	k__Bacteria	p__Firmicutes	c__Clostridia	o__Clostridiales	f__	g__	s__
New.ReferenceOTU17077	8	3	28	4	7.18226	0.942661	76.5815	0.0391257	0.133005	-2.2113	0.739772	0.00279747	0.0119728	k__Bacteria	p__Firmicutes	c__Clostridia	o__Clostridiales	f__Ruminococcaceae	NA	NA
New.CleanUp.ReferenceOTU120627	9	12	463	75	0	0	4.78792	0.217391	0.483618	-2.20332	0.873035	0.0116111	0.039519	k__Bacteria	p__Firmicutes	c__Clostridia	o__Clostridiales	f__	g__	s__
1105016	0	10	0	275	0	0	0.182781	6.73038e-05	0.000804247	2.19459	0.452851	1.25878e-06	1.15506e-05	k__Bacteria	p__Firmicutes	c__Clostridia	o__Clostridiales	f__Ruminococcaceae	g__	s__
New.ReferenceOTU10286	9	5	40	7	5.77056	0.71706	78.2231	0.0893795	0.268823	-2.19117	0.505301	1.44862e-05	0.000103848	k__Bacteria	p__Firmicutes	c__Clostridia	o__Clostridiales	f__Lachnospiraceae	g__	s__
New.ReferenceOTU33091	0	11	0	192	0	0	0.119951	9.61483e-06	0.000160202	2.16276	0.36657	3.63492e-09	5.02319e-08	k__Bacteria	p__Firmicutes	c__Clostridia	o__Clostridiales	f__Ruminococcaceae	g__	s__
988932	0	10	0	210	0	0	0.182781	6.73038e-05	0.000804247	2.15311	0.420367	3.02371e-07	3.0692e-06	k__Bacteria	p__Firmicutes	c__Clostridia	o__Clostridiales	f__	g__	s__
291266	0	11	0	647	0	0	0.119951	9.61483e-06	0.000160202	2.14878	0.522888	3.96619e-05	0.000269184	k__Bacteria	p__Firmicutes	c__Clostridia	o__Clostridiales	f__Ruminococcaceae	g__	s__
New.ReferenceOTU11473	0	12	0	113	0	0	0.0663378	7.39602e-07	2.82242e-05	2.14865	0.199908	0	0	k__Bacteria	p__Firmicutes	c__Clostridia	o__Clostridiales	f__	g__	s__
New.ReferenceOTU20805	0	12	0	221	0	0	0.0663378	7.39602e-07	2.82242e-05	2.13587	0.340705	3.6343e-10	6.04137e-09	k__Bacteria	p__Firmicutes	c__Clostridia	o__Clostridiales	f__Ruminococcaceae	g__	s__
4363660	1	11	2	171	0.0144601	0.000203805	0.218825	0.000107242	0.00119686	2.11883	0.229566	0	0	k__Bacteria	p__Firmicutes	c__Clostridia	o__Clostridiales	f__	g__	s__
New.ReferenceOTU19981	7	3	20	3	4.84352	0.664234	46.424	0.0995327	0.27511	-2.11352	0.732057	0.00388818	0.015871	k__Bacteria	p__Firmicutes	c__Clostridia	o__Clostridiales	f__Ruminococcaceae	g__	s__
846464	11	11	3293	427	Inf	0.0235039	Inf	1	1	-2.10827	0.819169	0.0100625	0.035495	k__Bacteria	p__Firmicutes	c__Clostridia	o__Clostridiales	f__Ruminococcaceae	g__	s__
157804	9	6	93	11	4.20283	0.515272	56.4816	0.193027	0.483618	-2.10326	0.567629	0.000211107	0.00124174	k__Bacteria	p__Firmicutes	c__Clostridia	o__Clostridiales	f__	g__	s__
New.ReferenceOTU10473	2	10	3	58	0.0542045	0.00311162	0.513336	0.00332895	0.0206186	2.10136	0.747422	0.00493155	0.0194381	k__Bacteria	p__Firmicutes	c__Clostridia	o__Clostridiales	f__	g__	s__
300851	11	12	7368	1668	0	0	Inf	1	1	-2.09764	0.778847	0.00707554	0.0268125	k__Bacteria	p__Firmicutes	c__Clostridia	o__Clostridiales	f__Ruminococcaceae	g__Oscillospira	s__
New.ReferenceOTU19686	2	11	3	53	0.0268096	0.000433129	0.33743	0.000644194	0.00525573	2.09394	0.768118	0.00640932	0.0245869	k__Bacteria	p__Tenericutes	c__Mollicutes	o__RF39	f__	g__	s__
New.ReferenceOTU13898	9	6	75	20	4.20283	0.515272	56.4816	0.193027	0.483618	-2.08785	0.523797	6.71992e-05	0.00043794	k__Bacteria	p__Firmicutes	c__Clostridia	o__Clostridiales	f__	g__	s__
New.ReferenceOTU25210	0	9	0	325	0	0	0.260487	0.000336519	0.00303895	2.0867	0.503376	3.392e-05	0.000232971	k__Bacteria	p__Proteobacteria	c__Gammaproteobacteria	o__Pseudomonadales	f__Moraxellaceae	g__Acinetobacter	s__
New.ReferenceOTU21949	0	9	0	400	0	0	0.260487	0.000336519	0.00303895	2.07185	0.571931	0.000291701	0.0016729	k__Bacteria	p__Firmicutes	c__Bacilli	o__Lactobacillales	f__Lactobacillaceae	g__Lactobacillus	s__
New.ReferenceOTU29952	2	10	5	107	0.0542045	0.00311162	0.513336	0.00332895	0.0206186	2.06985	0.81409	0.0110052	0.0379066	k__Bacteria	p__Tenericutes	c__Mollicutes	o__RF39	f__	g__	s__
1132942	4	12	1320	231	0	0	0.383551	0.00134608	0.00920467	-2.06969	0.689123	0.00267006	0.0116006	k__Bacteria	p__Firmicutes	c__Clostridia	o__Clostridiales	f__Ruminococcaceae	g__	s__
4431608	0	11	0	362	0	0	0.119951	9.61483e-06	0.000160202	2.06924	0.440625	2.65121e-06	2.20358e-05	k__Bacteria	p__Firmicutes	c__Bacilli	o__Lactobacillales	f__Lactobacillaceae	g__Lactobacillus	s__brevis
New.ReferenceOTU26110	5	10	14	468	0.181606	0.0132531	1.50197	0.0893795	0.268823	2.06562	0.801501	0.00996082	0.0353717	k__Bacteria	p__Firmicutes	c__Bacilli	o__Lactobacillales	f__Lactobacillaceae	g__Lactobacillus	s__
New.CleanUp.ReferenceOTU116755	9	7	96	13	3.05328	0.358569	41.349	0.370709	0.75094	-2.06092	0.507013	4.8069e-05	0.000320553	k__Bacteria	p__Firmicutes	c__Clostridia	o__Clostridiales	f__Lachnospiraceae	g__Dorea	s__
New.ReferenceOTU10105	8	9	73	15	0.89346	0.0911687	8.72899	1	1	-2.03372	0.39106	1.98727e-07	2.11055e-06	k__Bacteria	p__Firmicutes	c__Clostridia	o__Clostridiales	f__Lachnospiraceae	NA	NA
New.ReferenceOTU10087	0	11	0	208	0	0	0.119951	9.61483e-06	0.000160202	2.0317	0.373915	5.52355e-08	6.5995e-07	k__Bacteria	p__Firmicutes	c__Clostridia	o__Clostridiales	f__Ruminococcaceae	g__	s__
New.ReferenceOTU1504	7	3	22	5	4.84352	0.664234	46.424	0.0995327	0.27511	-2.02702	0.77854	0.00922449	0.0334826	k__Bacteria	p__Firmicutes	c__Clostridia	o__Clostridiales	f__Ruminococcaceae	g__	s__
New.ReferenceOTU18718	0	11	0	161	0	0	0.119951	9.61483e-06	0.000160202	2.02476	0.311633	8.17912e-11	1.51314e-09	k__Bacteria	p__Firmicutes	c__Clostridia	o__Clostridiales	f__Lachnospiraceae	g__Dorea	s__
New.ReferenceOTU13732	6	3	15	4	3.3926	0.466609	31.1472	0.213757	0.483618	-2.0139	0.77815	0.00965163	0.0344873	k__Bacteria	p__Firmicutes	c__Bacilli	o__Lactobacillales	f__Streptococcaceae	NA	NA
New.ReferenceOTU12152	0	10	0	184	0	0	0.182781	6.73038e-05	0.000804247	2.00496	0.393291	3.43456e-07	3.45564e-06	k__Bacteria	p__Firmicutes	c__Clostridia	o__Clostridiales	f__Ruminococcaceae	g__	s__
526430	1	9	1	1143	0.0408848	0.000701685	0.474405	0.00275946	0.0177415	2.00211	0.603549	0.000909163	0.00451433	k__Bacteria	p__Proteobacteria	c__Gammaproteobacteria	o__Pseudomonadales	f__Moraxellaceae	g__Acinetobacter	s__lwoffii
New.ReferenceOTU7671	6	11	27	736	0.12057	0.00212577	1.43439	0.0686499	0.225591	1.99827	0.78795	0.0112114	0.0383864	k__Bacteria	p__Firmicutes	c__Bacilli	o__Lactobacillales	f__Lactobacillaceae	g__Lactobacillus	s__
New.ReferenceOTU11849	1	10	1	367	0.0265512	0.000429613	0.33298	0.000644194	0.00525573	1.98494	0.552915	0.00033073	0.00185955	k__Bacteria	p__Firmicutes	c__Bacilli	o__Lactobacillales	f__Lactobacillaceae	g__Lactobacillus	s__
373909	11	12	2991	749	0	0	Inf	1	1	-1.958	0.755563	0.00955734	0.0343023	k__Bacteria	p__Firmicutes	c__Clostridia	o__Clostridiales	f__Ruminococcaceae	g__Oscillospira	s__
157888	11	12	11029	2102	0	0	Inf	1	1	-1.95623	0.700064	0.0052002	0.0202879	k__Bacteria	p__Firmicutes	c__Clostridia	o__Clostridiales	f__Ruminococcaceae	g__	s__
198967	0	11	0	145	0	0	0.119951	9.61483e-06	0.000160202	1.95466	0.229887	0	0	k__Bacteria	p__Firmicutes	c__Clostridia	o__Clostridiales	f__Ruminococcaceae	g__Oscillospira	s__
New.ReferenceOTU561	0	12	0	145	0	0	0.0663378	7.39602e-07	2.82242e-05	1.95406	0.275717	1.36846e-12	2.90671e-11	k__Bacteria	p__Firmicutes	c__Clostridia	o__Clostridiales	f__Ruminococcaceae	g__	s__
922761	7	12	43	388	0	0	1.20239	0.0372671	0.132393	1.9527	0.615191	0.00150287	0.00703587	k__Bacteria	p__Proteobacteria	c__Gammaproteobacteria	o__Enterobacteriales	f__Enterobacteriaceae	g__	s__
New.ReferenceOTU24828	0	10	0	207	0	0	0.182781	6.73038e-05	0.000804247	1.94193	0.391848	7.20256e-07	6.88445e-06	k__Bacteria	p__Tenericutes	c__Mollicutes	o__RF39	f__	g__	s__
272213	10	8	245	50	4.67623	0.364167	269.868	0.31677	0.664431	-1.94186	0.436704	8.72268e-06	6.37256e-05	k__Bacteria	p__Firmicutes	c__Clostridia	o__Clostridiales	f__Ruminococcaceae	g__	s__
298163	11	12	1991	518	0	0	Inf	1	1	-1.93927	0.748465	0.00956996	0.0343023	k__Bacteria	p__Firmicutes	c__Clostridia	o__Clostridiales	f__Ruminococcaceae	g__Oscillospira	s__
New.ReferenceOTU35559	10	6	45	11	9.02454	0.79681	503.079	0.0686499	0.225591	-1.93605	0.406808	1.94429e-06	1.68947e-05	k__Bacteria	p__Firmicutes	c__Clostridia	o__Clostridiales	f__Lachnospiraceae	g__	s__
New.ReferenceOTU14844	10	6	63	9	9.02454	0.79681	503.079	0.0686499	0.225591	-1.93502	0.508449	0.000141389	0.000862622	k__Bacteria	p__Firmicutes	c__Clostridia	o__Clostridiales	f__Lachnospiraceae	g__Coprococcus	s__
332718	5	10	27	223	0.181606	0.0132531	1.50197	0.0893795	0.268823	1.92707	0.697	0.00569559	0.0219961	k__Bacteria	p__Firmicutes	c__Bacilli	o__Lactobacillales	f__Streptococcaceae	g__Streptococcus	s__
2256425	0	11	0	159	0	0	0.119951	9.61483e-06	0.000160202	1.92628	0.322119	2.2312e-09	3.15949e-08	k__Bacteria	p__Firmicutes	c__Clostridia	o__Clostridiales	f__Christensenellaceae	g__	s__
New.ReferenceOTU10686	0	12	0	88	0	0	0.0663378	7.39602e-07	2.82242e-05	1.91692	0.163896	0	0	k__Bacteria	p__Firmicutes	c__Clostridia	o__Clostridiales	f__	g__	s__
New.ReferenceOTU14755	10	5	110	25	12.3432	1.10706	688.92	0.0271907	0.112079	-1.90838	0.717024	0.00777878	0.0289991	k__Bacteria	p__Firmicutes	c__Clostridia	o__Clostridiales	f__Ruminococcaceae	g__Oscillospira	s__
112158	0	11	0	129	0	0	0.119951	9.61483e-06	0.000160202	1.90764	0.327106	5.48058e-09	7.30956e-08	k__Bacteria	p__Actinobacteria	c__Actinobacteria	o__Actinomycetales	f__Corynebacteriaceae	g__Corynebacterium	s__
New.CleanUp.ReferenceOTU223176	0	12	0	126	0	0	0.0663378	7.39602e-07	2.82242e-05	1.89323	0.275782	6.65112e-12	1.33839e-10	k__Bacteria	p__Firmicutes	c__Clostridia	o__Clostridiales	f__	g__	s__
New.ReferenceOTU19961	5	10	9	269	0.181606	0.0132531	1.50197	0.0893795	0.268823	1.88887	0.772991	0.0145419	0.0476114	k__Bacteria	p__Firmicutes	c__Bacilli	o__Lactobacillales	f__Lactobacillaceae	g__Lactobacillus	s__
New.CleanUp.ReferenceOTU303791	1	12	1	99	0	0	0.121193	9.61483e-06	0.000160202	1.88328	0.207747	0	0	k__Bacteria	p__Firmicutes	c__Clostridia	o__Clostridiales	f__	g__	s__
629361	0	10	0	191	0	0	0.182781	6.73038e-05	0.000804247	1.88186	0.308751	1.09393e-09	1.62952e-08	k__Bacteria	p__Firmicutes	c__Clostridia	o__Clostridiales	f__	g__	s__
New.ReferenceOTU16599	0	12	0	102	0	0	0.0663378	7.39602e-07	2.82242e-05	1.87498	0.230062	4.44089e-16	1.37668e-14	k__Bacteria	p__Firmicutes	c__Clostridia	o__Clostridiales	f__Ruminococcaceae	g__Oscillospira	s__
4369988	8	8	103	10	1.31677	0.160597	12.1124	1	1	-1.86575	0.539516	0.000543829	0.00286134	k__Bacteria	p__Firmicutes	c__Bacilli	o__Lactobacillales	f__Streptococcaceae	g__Streptococcus	s__
New.ReferenceOTU10484	0	11	0	131	0	0	0.119951	9.61483e-06	0.000160202	1.85827	0.286941	9.41001e-11	1.71322e-09	k__Bacteria	p__Firmicutes	c__Clostridia	o__Clostridiales	f__	g__	s__
New.ReferenceOTU35449	7	9	309	91	0.597332	0.0644298	4.89087	0.666846	0.981206	-1.83864	0.522108	0.000428991	0.00231011	k__Bacteria	p__Firmicutes	c__Clostridia	o__Clostridiales	f__Clostridiaceae	g__Clostridium	s__
349246	11	10	302	58	Inf	0.174049	Inf	0.478261	0.819975	-1.83555	0.650174	0.00475521	0.0190043	k__Bacteria	p__Firmicutes	c__Clostridia	o__Clostridiales	f__Ruminococcaceae	g__Oscillospira	s__
New.ReferenceOTU32166	4	10	5	51	0.127748	0.00907225	1.05588	0.0360748	0.132393	1.83387	0.706558	0.00944529	0.034115	k__Bacteria	p__Firmicutes	c__Bacilli	o__Lactobacillales	f__Lactobacillaceae	g__Lactobacillus	s__
New.ReferenceOTU25319	0	11	0	255	0	0	0.119951	9.61483e-06	0.000160202	1.83381	0.403799	5.58829e-06	4.24488e-05	k__Bacteria	p__Firmicutes	c__Erysipelotrichi	o__Erysipelotrichales	f__Erysipelotrichaceae	g__[Eubacterium]	s__dolichum
362765	11	10	626	162	Inf	0.174049	Inf	0.478261	0.819975	-1.82629	0.741458	0.013774	0.0457937	k__Bacteria	p__Firmicutes	c__Clostridia	o__Clostridiales	f__Ruminococcaceae	g__Ruminococcus	s__
New.ReferenceOTU14130	7	4	47	10	3.30215	0.479312	27.2807	0.220347	0.483618	-1.82292	0.710081	0.0102522	0.0359611	k__Bacteria	p__Firmicutes	c__Clostridia	o__Clostridiales	f__Ruminococcaceae	g__	s__
New.ReferenceOTU11273	10	5	41	6	12.3432	1.10706	688.92	0.0271907	0.112079	-1.77867	0.548439	0.00118219	0.00567352	k__Bacteria	p__Firmicutes	c__Clostridia	o__Clostridiales	f__Ruminococcaceae	g__	s__
291179	9	8	207	24	2.17235	0.233715	30.2671	0.640405	0.981206	-1.76581	0.523459	0.000742625	0.00373023	k__Bacteria	p__Firmicutes	c__Clostridia	o__Clostridiales	f__Lachnospiraceae	g__	s__
New.ReferenceOTU12030	9	8	64	16	2.17235	0.233715	30.2671	0.640405	0.981206	-1.7638	0.389499	5.94348e-06	4.42673e-05	k__Bacteria	p__Firmicutes	c__Clostridia	o__Clostridiales	f__Ruminococcaceae	g__Oscillospira	s__
New.ReferenceOTU12109	9	6	77	15	4.20283	0.515272	56.4816	0.193027	0.483618	-1.75785	0.5317	0.000946048	0.00467723	k__Bacteria	p__Firmicutes	c__Clostridia	o__Clostridiales	f__Ruminococcaceae	g__	s__
330333	7	5	50	12	2.35341	0.348276	18.1709	0.413649	0.787998	-1.75431	0.632083	0.00551277	0.0214344	k__Bacteria	p__Firmicutes	c__Clostridia	o__Clostridiales	f__Ruminococcaceae	g__Oscillospira	s__
New.ReferenceOTU10433	1	11	1	108	0.0144601	0.000203805	0.218825	0.000107242	0.00119686	1.75403	0.234423	7.30527e-14	1.74565e-12	k__Bacteria	p__Firmicutes	c__Clostridia	o__Clostridiales	f__Lachnospiraceae	g__	s__
358483	4	9	8	97	0.206461	0.0215406	1.50549	0.0995327	0.27511	1.74426	0.665709	0.00878919	0.0324154	k__Bacteria	p__Firmicutes	c__Clostridia	o__Clostridiales	f__Lachnospiraceae	g__	s__
New.ReferenceOTU22218	7	5	36	11	2.35341	0.348276	18.1709	0.413649	0.787998	-1.74134	0.5619	0.00194165	0.00894405	k__Bacteria	p__Firmicutes	c__Clostridia	o__Clostridiales	f__Ruminococcaceae	g__	s__
New.ReferenceOTU35337	9	8	97	29	2.17235	0.233715	30.2671	0.640405	0.981206	-1.73755	0.561612	0.00197572	0.00906461	k__Bacteria	p__Firmicutes	c__Clostridia	o__Clostridiales	f__Ruminococcaceae	g__Oscillospira	s__
New.ReferenceOTU35053	9	4	55	18	8.04244	0.986862	112.556	0.0360748	0.132393	-1.72613	0.702828	0.0140503	0.0463096	k__Bacteria	p__Firmicutes	c__Clostridia	o__Clostridiales	f__Ruminococcaceae	g__Oscillospira	s__
591405	0	10	0	151	0	0	0.182781	6.73038e-05	0.000804247	1.71024	0.343888	6.5842e-07	6.45476e-06	k__Bacteria	p__Firmicutes	c__Clostridia	o__Clostridiales	f__	g__	s__
New.ReferenceOTU17857	0	10	0	238	0	0	0.182781	6.73038e-05	0.000804247	1.70203	0.358756	2.09269e-06	1.80475e-05	k__Bacteria	p__Firmicutes	c__Clostridia	o__Clostridiales	f__Lachnospiraceae	g__	s__
134517	0	8	0	331	0	0	0.360419	0.00134608	0.00920467	1.68507	0.476692	0.000407887	0.0022385	k__Bacteria	p__Firmicutes	c__Clostridia	o__Clostridiales	f__	g__	s__
New.ReferenceOTU17466	0	7	0	277	0	0	0.494552	0.00457666	0.0254187	1.68332	0.560986	0.00269409	0.011617	k__Bacteria	p__Firmicutes	c__Clostridia	o__Clostridiales	f__	g__	s__
350036	1	8	1	457	0.0585187	0.00103478	0.656955	0.00942253	0.0484646	1.68016	0.551154	0.00230035	0.0102268	k__Bacteria	p__Firmicutes	c__Clostridia	o__Clostridiales	f__Ruminococcaceae	g__	s__
New.ReferenceOTU20070	6	9	156	59	0.41677	0.045824	3.13626	0.400323	0.786681	-1.67948	0.518322	0.00119435	0.00568859	k__Bacteria	p__Firmicutes	c__Clostridia	o__Clostridiales	f__Clostridiaceae	g__Clostridium	s__
New.ReferenceOTU16024	10	7	65	19	6.56883	0.556024	369.935	0.154953	0.41379	-1.67161	0.422549	7.62109e-05	0.000488346	k__Bacteria	p__Firmicutes	c__Clostridia	o__Clostridiales	f__Ruminococcaceae	g__	s__
New.CleanUp.ReferenceOTU195805	1	10	1	164	0.0265512	0.000429613	0.33298	0.000644194	0.00525573	1.6714	0.268081	4.52653e-10	7.41704e-09	k__Bacteria	p__Firmicutes	c__Clostridia	o__Clostridiales	f__Lachnospiraceae	g__	s__
New.ReferenceOTU13	7	5	35	10	2.35341	0.348276	18.1709	0.413649	0.787998	-1.6702	0.51194	0.0011044	0.00536757	k__Bacteria	p__Firmicutes	c__Clostridia	o__Clostridiales	f__Ruminococcaceae	g__Oscillospira	s__
332720	7	12	29	154	0	0	1.20239	0.0372671	0.132393	1.66444	0.466221	0.000356908	0.00198725	k__Bacteria	p__Firmicutes	c__Bacilli	o__Lactobacillales	f__Lactobacillaceae	g__Lactobacillus	s__
New.ReferenceOTU13052	7	10	19	212	0.366708	0.0261557	3.41503	0.370709	0.75094	1.66066	0.554998	0.00276989	0.0118991	k__Bacteria	p__Firmicutes	c__Clostridia	o__Clostridiales	f__Lachnospiraceae	g__	s__
New.CleanUp.ReferenceOTU309345	0	10	0	141	0	0	0.182781	6.73038e-05	0.000804247	1.6586	0.35546	3.07009e-06	2.49744e-05	k__Bacteria	p__Firmicutes	c__Clostridia	o__Clostridiales	f__	g__	s__
New.ReferenceOTU10346	7	11	9	102	0.172309	0.00297378	2.21966	0.154953	0.41379	1.64944	0.473296	0.000492101	0.00263757	k__Bacteria	p__Firmicutes	c__Clostridia	o__Clostridiales	f__Ruminococcaceae	g__Ruminococcus	s__
New.ReferenceOTU18258	0	8	0	266	0	0	0.360419	0.00134608	0.00920467	1.63198	0.546359	0.00281726	0.0120126	k__Bacteria	p__Firmicutes	c__Clostridia	o__Clostridiales	f__	g__	s__
518002	8	10	15	102	0.54823	0.037093	6.06676	0.640405	0.981206	1.6311	0.483639	0.000744744	0.00373023	k__Bacteria	p__Proteobacteria	c__Gammaproteobacteria	o__Enterobacteriales	f__Enterobacteriaceae	g__	s__
330951	0	9	0	127	0	0	0.260487	0.000336519	0.00303895	1.61905	0.434765	0.000196107	0.00115946	k__Bacteria	p__Proteobacteria	c__Gammaproteobacteria	o__Pseudomonadales	f__Moraxellaceae	g__Acinetobacter	s__johnsonii
758482	8	11	126	781	0.25755	0.00424712	3.90438	0.31677	0.664431	1.61683	0.576699	0.00505356	0.0198508	k__Bacteria	p__Firmicutes	c__Clostridia	o__Clostridiales	f__Ruminococcaceae	g__	s__
271602	3	9	6	64	0.139232	0.013058	1.06083	0.0391257	0.133005	1.61502	0.545796	0.00308614	0.013014	k__Bacteria	p__Firmicutes	c__Clostridia	o__Clostridiales	f__	g__	s__
New.ReferenceOTU10979	4	9	4	25	0.206461	0.0215406	1.50549	0.0995327	0.27511	1.60527	0.645427	0.0128771	0.0431873	k__Bacteria	p__Proteobacteria	c__Gammaproteobacteria	o__Enterobacteriales	f__Enterobacteriaceae	g__	s__
New.ReferenceOTU11480	7	10	25	141	0.366708	0.0261557	3.41503	0.370709	0.75094	1.59535	0.622005	0.0103219	0.0360953	k__Bacteria	p__Firmicutes	c__Bacilli	o__Lactobacillales	f__Lactobacillaceae	g__Lactobacillus	s__
New.ReferenceOTU28563	0	11	0	68	0	0	0.119951	9.61483e-06	0.000160202	1.59464	0.204275	5.9952e-15	1.63726e-13	k__Bacteria	p__Firmicutes	c__Clostridia	o__Clostridiales	f__	g__	s__
158649	10	5	47	15	12.3432	1.10706	688.92	0.0271907	0.112079	-1.59004	0.534399	0.00292627	0.0124312	k__Bacteria	p__Firmicutes	c__Clostridia	o__Clostridiales	f__Ruminococcaceae	g__	s__
New.ReferenceOTU17821	9	6	38	11	4.20283	0.515272	56.4816	0.193027	0.483618	-1.58751	0.499058	0.00146762	0.006899	k__Bacteria	p__Firmicutes	c__Clostridia	o__Clostridiales	f__Ruminococcaceae	g__	s__
New.ReferenceOTU11244	10	5	41	12	12.3432	1.10706	688.92	0.0271907	0.112079	-1.57982	0.512271	0.00204272	0.00933468	k__Bacteria	p__Firmicutes	c__Clostridia	o__Clostridiales	f__Lachnospiraceae	g__	s__
New.ReferenceOTU12603	5	4	14	5	1.62959	0.230078	12.4502	0.680172	0.981206	-1.57959	0.647073	0.0146414	0.0477095	k__Bacteria	p__Firmicutes	c__Clostridia	o__Clostridiales	f__Lachnospiraceae	g__	s__
1148151	0	12	0	55	0	0	0.0663378	7.39602e-07	2.82242e-05	1.57464	0.15987	0	0	k__Bacteria	p__Proteobacteria	c__Epsilonproteobacteria	o__Campylobacterales	f__Campylobacteraceae	g__Campylobacter	s__
3438642	11	12	408	142	0	0	Inf	1	1	-1.57047	0.637876	0.0138154	0.0457983	k__Bacteria	p__Firmicutes	c__Clostridia	o__Clostridiales	f__Lachnospiraceae	g__[Ruminococcus]	s__
New.ReferenceOTU13608	0	10	0	111	0	0	0.182781	6.73038e-05	0.000804247	1.56992	0.277245	1.49128e-08	1.9219e-07	k__Bacteria	p__Firmicutes	c__Clostridia	o__Clostridiales	f__	g__	s__
New.ReferenceOTU3459	9	5	32	10	5.77056	0.71706	78.2231	0.0893795	0.268823	-1.56922	0.530988	0.0031238	0.0131245	k__Bacteria	p__Firmicutes	c__Clostridia	o__Clostridiales	f__Lachnospiraceae	g__	s__
New.ReferenceOTU16059	9	8	72	15	2.17235	0.233715	30.2671	0.640405	0.981206	-1.56802	0.512112	0.00219957	0.00981674	k__Bacteria	p__Firmicutes	c__Clostridia	o__Clostridiales	f__Lachnospiraceae	g__Blautia	s__producta
New.ReferenceOTU11123	9	8	120	45	2.17235	0.233715	30.2671	0.640405	0.981206	-1.55935	0.388876	6.07432e-05	0.000398128	k__Bacteria	p__Firmicutes	c__Clostridia	o__Clostridiales	f__Lachnospiraceae	g__	s__
New.ReferenceOTU14241	10	6	45	14	9.02454	0.79681	503.079	0.0686499	0.225591	-1.55816	0.449548	0.000528126	0.00279152	k__Bacteria	p__Firmicutes	c__Clostridia	o__Clostridiales	f__	g__	s__
184248	0	12	0	57	0	0	0.0663378	7.39602e-07	2.82242e-05	1.5438	0.174979	0	0	k__Bacteria	p__Firmicutes	c__Clostridia	o__Clostridiales	f__Lachnospiraceae	g__	s__
New.ReferenceOTU28393	0	6	0	283	0	0	0.684595	0.01373	0.0606066	1.54141	0.580822	0.00795822	0.0295407	k__Bacteria	p__Firmicutes	c__Clostridia	o__Clostridiales	f__	g__	s__
New.ReferenceOTU10272	1	11	1	86	0.0144601	0.000203805	0.218825	0.000107242	0.00119686	1.53472	0.290324	1.24859e-07	1.37705e-06	k__Bacteria	p__Firmicutes	c__Clostridia	o__Clostridiales	f__	g__	s__
158632	0	11	0	66	0	0	0.119951	9.61483e-06	0.000160202	1.50785	0.246849	1.00644e-09	1.51892e-08	k__Bacteria	p__Firmicutes	c__Clostridia	o__Clostridiales	f__Ruminococcaceae	g__Faecalibacterium	s__prausnitzii
New.ReferenceOTU17636	5	4	11	5	1.62959	0.230078	12.4502	0.680172	0.981206	-1.49711	0.614371	0.014817	0.0481448	k__Bacteria	p__Firmicutes	c__Clostridia	o__Clostridiales	f__Lachnospiraceae	NA	NA
New.ReferenceOTU18486	10	7	41	16	6.56883	0.556024	369.935	0.154953	0.41379	-1.471	0.416756	0.000416115	0.00225134	k__Bacteria	p__Firmicutes	c__Clostridia	o__Clostridiales	f__Lachnospiraceae	g__	s__
New.ReferenceOTU19957	9	6	39	9	4.20283	0.515272	56.4816	0.193027	0.483618	-1.45038	0.505512	0.00411604	0.0167415	k__Bacteria	p__Firmicutes	c__Clostridia	o__Clostridiales	f__	g__	s__
3633321	0	8	0	75	0	0	0.360419	0.00134608	0.00920467	1.44431	0.38219	0.000157441	0.000955476	k__Bacteria	p__Proteobacteria	c__Gammaproteobacteria	o__Pseudomonadales	f__Moraxellaceae	g__Acinetobacter	s__
949327	0	9	0	62	0	0	0.260487	0.000336519	0.00303895	1.44067	0.317983	5.87987e-06	4.40958e-05	k__Bacteria	p__Bacteroidetes	c__Flavobacteriia	o__Flavobacteriales	f__[Weeksellaceae]	g__Wautersiella	s__
359175	0	9	0	233	0	0	0.260487	0.000336519	0.00303895	1.42179	0.470251	0.00249889	0.0110239	k__Bacteria	p__Firmicutes	c__Clostridia	o__Clostridiales	f__Ruminococcaceae	g__	s__
New.CleanUp.ReferenceOTU172519	0	10	0	48	0	0	0.182781	6.73038e-05	0.000804247	1.41758	0.255257	2.79957e-08	3.52869e-07	k__Bacteria	p__Firmicutes	c__Clostridia	o__Clostridiales	f__	g__	s__
New.ReferenceOTU10194	1	11	1	89	0.0144601	0.000203805	0.218825	0.000107242	0.00119686	1.41612	0.255155	2.85631e-08	3.56108e-07	k__Bacteria	p__Firmicutes	c__Clostridia	o__Clostridiales	f__Ruminococcaceae	g__	s__
New.ReferenceOTU10191	7	5	14	6	2.35341	0.348276	18.1709	0.413649	0.787998	-1.40798	0.522848	0.007083	0.0268125	k__Bacteria	p__Firmicutes	c__Clostridia	o__Clostridiales	f__Lachnospiraceae	g__[Ruminococcus]	s__
New.ReferenceOTU13081	8	6	27	13	2.55234	0.35494	22.7669	0.400323	0.786681	-1.40721	0.389462	0.000302433	0.00172582	k__Bacteria	p__Firmicutes	c__Clostridia	o__Clostridiales	f__Ruminococcaceae	g__	s__
350681	0	9	0	243	0	0	0.260487	0.000336519	0.00303895	1.40517	0.429177	0.00106002	0.00519589	k__Bacteria	p__Firmicutes	c__Clostridia	o__Clostridiales	f__Ruminococcaceae	g__	s__
New.ReferenceOTU22026	9	5	33	12	5.77056	0.71706	78.2231	0.0893795	0.268823	-1.40389	0.558918	0.0120119	0.0406422	k__Bacteria	p__Firmicutes	c__Clostridia	o__Clostridiales	f__Lachnospiraceae	g__	s__
New.ReferenceOTU15302	9	8	48	18	2.17235	0.233715	30.2671	0.640405	0.981206	-1.38757	0.442915	0.0017314	0.00804017	k__Bacteria	p__Firmicutes	c__Clostridia	o__Clostridiales	f__Ruminococcaceae	g__	s__
198839	1	10	1	87	0.0265512	0.000429613	0.33298	0.000644194	0.00525573	1.36511	0.31445	1.41669e-05	0.000102198	k__Bacteria	p__Firmicutes	c__Clostridia	o__Clostridiales	f__Ruminococcaceae	g__	s__
New.ReferenceOTU1722	7	5	23	10	2.35341	0.348276	18.1709	0.413649	0.787998	-1.36376	0.522605	0.00906652	0.0332246	k__Bacteria	p__Firmicutes	c__Clostridia	o__Clostridiales	f__	g__	s__
New.ReferenceOTU10816	7	7	25	10	1.23792	0.174157	9.29427	1	1	-1.3497	0.439738	0.00214534	0.00970449	k__Bacteria	p__Firmicutes	c__Clostridia	o__Clostridiales	f__	g__	s__
New.ReferenceOTU10205	6	12	20	130	0	0	0.785777	0.01373	0.0606066	1.34561	0.378074	0.000372084	0.00206174	k__Bacteria	p__Firmicutes	c__Clostridia	o__Clostridiales	f__	g__	s__
New.CleanUp.ReferenceOTU255144	10	7	54	12	6.56883	0.556024	369.935	0.154953	0.41379	-1.31752	0.514811	0.0104905	0.0365733	k__Bacteria	p__Firmicutes	c__Clostridia	o__Clostridiales	f__	g__	s__
273928	9	6	35	16	4.20283	0.515272	56.4816	0.193027	0.483618	-1.311	0.468557	0.00514294	0.0201329	k__Bacteria	p__Firmicutes	c__Clostridia	o__Clostridiales	f__Ruminococcaceae	g__	s__
New.CleanUp.ReferenceOTU144999	9	6	38	16	4.20283	0.515272	56.4816	0.193027	0.483618	-1.30838	0.446564	0.00339085	0.0141429	k__Bacteria	p__Firmicutes	c__Clostridia	o__Clostridiales	f__Lachnospiraceae	NA	NA
New.ReferenceOTU4204	1	10	6	256	0.0265512	0.000429613	0.33298	0.000644194	0.00525573	1.28658	0.455471	0.00473219	0.0189815	k__Bacteria	p__Firmicutes	c__Clostridia	o__Clostridiales	f__Lachnospiraceae	g__	s__
New.ReferenceOTU19595	9	7	22	12	3.05328	0.358569	41.349	0.370709	0.75094	-1.28627	0.428641	0.00269265	0.011617	k__Bacteria	p__Firmicutes	c__Clostridia	o__Clostridiales	f__	g__	s__
New.ReferenceOTU15817	1	11	1	54	0.0144601	0.000203805	0.218825	0.000107242	0.00119686	1.27852	0.22382	1.11497e-08	1.46997e-07	k__Bacteria	p__Firmicutes	c__Clostridia	o__Clostridiales	f__	g__	s__
570049	10	9	54	19	3.17098	0.209431	191.919	0.590062	0.962819	-1.27574	0.430408	0.00303645	0.0128517	k__Bacteria	p__Firmicutes	c__Clostridia	o__Clostridiales	f__	g__	s__
New.ReferenceOTU1253	0	10	0	78	0	0	0.182781	6.73038e-05	0.000804247	1.27298	0.262372	1.22344e-06	1.14089e-05	k__Bacteria	p__Firmicutes	c__Clostridia	o__Clostridiales	f__Lachnospiraceae	g__	s__
587530	10	9	134	52	3.17098	0.209431	191.919	0.590062	0.962819	-1.26466	0.398613	0.00151049	0.00704283	k__Bacteria	p__Firmicutes	c__Erysipelotrichi	o__Erysipelotrichales	f__Erysipelotrichaceae	g__[Eubacterium]	s__dolichum
New.ReferenceOTU11599	0	9	0	63	0	0	0.260487	0.000336519	0.00303895	1.25389	0.33513	0.000182927	0.0010928	k__Bacteria	p__Firmicutes	c__Bacilli	o__Lactobacillales	f__Lactobacillaceae	g__Lactobacillus	s__
573432	0	11	0	37	0	0	0.119951	9.61483e-06	0.000160202	1.25385	0.203454	7.14655e-10	1.09295e-08	k__Bacteria	p__Proteobacteria	c__Epsilonproteobacteria	o__Campylobacterales	f__Campylobacteraceae	g__Campylobacter	s__
New.ReferenceOTU1267	10	7	47	15	6.56883	0.556024	369.935	0.154953	0.41379	-1.25011	0.478433	0.00897692	0.0330017	k__Bacteria	p__Firmicutes	c__Clostridia	o__Clostridiales	f__	g__	s__
New.ReferenceOTU13580	8	8	26	11	1.31677	0.160597	12.1124	1	1	-1.24762	0.382874	0.00111979	0.00539665	k__Bacteria	p__Firmicutes	c__Clostridia	o__Clostridiales	f__Lachnospiraceae	NA	NA
New.ReferenceOTU27670	10	8	36	13	4.67623	0.364167	269.868	0.31677	0.664431	-1.24717	0.386976	0.00126919	0.00601553	k__Bacteria	p__Firmicutes	c__Clostridia	o__Clostridiales	f__Lachnospiraceae	g__	s__
New.ReferenceOTU16760	1	8	23	155	0.0585187	0.00103478	0.656955	0.00942253	0.0484646	1.23894	0.497533	0.0127681	0.0430736	k__Bacteria	p__Firmicutes	c__Clostridia	o__Clostridiales	f__	g__	s__
New.ReferenceOTU22628	11	8	46	27	Inf	0.679153	Inf	0.0931677	0.268823	-1.23625	0.343554	0.000320175	0.00180907	k__Bacteria	p__Firmicutes	c__Clostridia	o__Clostridiales	f__Lachnospiraceae	g__[Ruminococcus]	s__
New.ReferenceOTU10521	0	11	0	50	0	0	0.119951	9.61483e-06	0.000160202	1.22872	0.165912	1.3034e-13	3.05102e-12	k__Bacteria	p__Firmicutes	c__Clostridia	o__Clostridiales	f__Lachnospiraceae	g__	s__
New.ReferenceOTU12758	0	10	0	54	0	0	0.182781	6.73038e-05	0.000804247	1.22833	0.173506	1.44684e-12	3.01732e-11	k__Bacteria	p__Firmicutes	c__Clostridia	o__Clostridiales	f__Lachnospiraceae	g__	s__
110059	1	10	1	49	0.0265512	0.000429613	0.33298	0.000644194	0.00525573	1.22035	0.236845	2.57003e-07	2.6557e-06	k__Bacteria	p__Firmicutes	c__Clostridia	o__Clostridiales	f__	g__	s__
New.ReferenceOTU12358	1	9	3	86	0.0408848	0.000701685	0.474405	0.00275946	0.0177415	1.21947	0.310852	8.74561e-05	0.000554211	k__Bacteria	p__Firmicutes	c__Clostridia	o__Clostridiales	f__	g__	s__
158217	0	9	0	80	0	0	0.260487	0.000336519	0.00303895	1.20969	0.327279	0.000218834	0.00127413	k__Bacteria	p__Firmicutes	c__Clostridia	o__Clostridiales	f__	g__	s__
New.ReferenceOTU16522	0	8	0	84	0	0	0.360419	0.00134608	0.00920467	1.20844	0.332755	0.000281653	0.0016234	k__Bacteria	p__Firmicutes	c__Clostridia	o__Clostridiales	f__Ruminococcaceae	g__	s__
New.ReferenceOTU16280	9	7	49	22	3.05328	0.358569	41.349	0.370709	0.75094	-1.20723	0.463369	0.00917848	0.0334213	k__Bacteria	p__Firmicutes	c__Clostridia	o__Clostridiales	f__Ruminococcaceae	g__Ruminococcus	s__
New.ReferenceOTU1352	9	7	34	17	3.05328	0.358569	41.349	0.370709	0.75094	-1.20295	0.443293	0.00665449	0.0254423	k__Bacteria	p__Firmicutes	c__Clostridia	o__Clostridiales	f__Ruminococcaceae	g__Ruminococcus	s__
New.CleanUp.ReferenceOTU117752	9	6	34	13	4.20283	0.515272	56.4816	0.193027	0.483618	-1.20037	0.464051	0.00968929	0.0345143	k__Bacteria	p__Firmicutes	c__Clostridia	o__Clostridiales	f__Lachnospiraceae	g__	s__
New.ReferenceOTU13137	0	9	0	67	0	0	0.260487	0.000336519	0.00303895	1.19828	0.257013	3.12644e-06	2.52537e-05	k__Bacteria	p__Firmicutes	c__Clostridia	o__Clostridiales	f__	g__	s__
New.ReferenceOTU32338	10	9	74	25	3.17098	0.209431	191.919	0.590062	0.962819	-1.19545	0.432033	0.00565703	0.021921	k__Bacteria	p__Firmicutes	c__Clostridia	o__Clostridiales	f__Lachnospiraceae	g__Coprococcus	s__
New.ReferenceOTU14787	0	10	0	57	0	0	0.182781	6.73038e-05	0.000804247	1.17244	0.22767	2.60842e-07	2.6713e-06	k__Bacteria	p__Firmicutes	c__Clostridia	o__Clostridiales	f__Lachnospiraceae	g__	s__
New.ReferenceOTU24918	0	9	0	37	0	0	0.260487	0.000336519	0.00303895	1.15859	0.246133	2.51213e-06	2.10322e-05	k__Bacteria	p__Firmicutes	c__Clostridia	o__Clostridiales	f__	g__	s__
New.ReferenceOTU11672	6	12	23	101	0	0	0.785777	0.01373	0.0606066	1.14182	0.438222	0.00917192	0.0334213	k__Bacteria	p__Firmicutes	c__Clostridia	o__Clostridiales	f__Lachnospiraceae	g__Coprococcus	s__
New.ReferenceOTU19591	10	8	62	18	4.67623	0.364167	269.868	0.31677	0.664431	-1.13161	0.46031	0.0139569	0.0461343	k__Bacteria	p__Firmicutes	c__Clostridia	o__Clostridiales	f__Lachnospiraceae	g__Coprococcus	s__
New.ReferenceOTU11762	0	9	0	51	0	0	0.260487	0.000336519	0.00303895	1.12216	0.215747	1.97957e-07	2.11055e-06	k__Bacteria	p__Firmicutes	c__Clostridia	o__Clostridiales	f__Lachnospiraceae	NA	NA
New.ReferenceOTU10055	10	8	62	19	4.67623	0.364167	269.868	0.31677	0.664431	-1.11882	0.457987	0.0145698	0.0476114	k__Bacteria	p__Firmicutes	c__Clostridia	o__Clostridiales	f__Lachnospiraceae	NA	NA
New.ReferenceOTU18420	8	8	33	16	1.31677	0.160597	12.1124	1	1	-1.11599	0.460788	0.0154391	0.0498836	k__Bacteria	p__Firmicutes	c__Clostridia	o__Clostridiales	f__Ruminococcaceae	g__	s__
New.ReferenceOTU35416	9	7	20	8	3.05328	0.358569	41.349	0.370709	0.75094	-1.10792	0.410561	0.00696433	0.0265385	k__Bacteria	p__Firmicutes	c__Clostridia	o__Clostridiales	f__Lachnospiraceae	g__	s__
New.ReferenceOTU11448	10	8	74	27	4.67623	0.364167	269.868	0.31677	0.664431	-1.10185	0.424598	0.0094582	0.034115	k__Bacteria	p__Firmicutes	c__Clostridia	o__Clostridiales	f__Ruminococcaceae	g__	s__
New.CleanUp.ReferenceOTU59682	0	7	0	127	0	0	0.494552	0.00457666	0.0254187	1.10169	0.384785	0.00419475	0.0170014	k__Bacteria	p__Firmicutes	c__Clostridia	o__Clostridiales	f__	g__	s__
New.ReferenceOTU13190	0	9	0	48	0	0	0.260487	0.000336519	0.00303895	1.07775	0.223593	1.43449e-06	1.27547e-05	k__Bacteria	p__Firmicutes	c__Clostridia	o__Clostridiales	NA	NA	NA
New.ReferenceOTU21771	0	7	0	148	0	0	0.494552	0.00457666	0.0254187	1.0773	0.389986	0.00573779	0.0220847	k__Bacteria	p__Firmicutes	c__Clostridia	o__Clostridiales	f__	g__	s__
789621	0	10	0	34	0	0	0.182781	6.73038e-05	0.000804247	1.07535	0.234323	4.44963e-06	3.44846e-05	k__Bacteria	p__Proteobacteria	c__Epsilonproteobacteria	o__Campylobacterales	f__Campylobacteraceae	g__Campylobacter	s__
New.ReferenceOTU12598	1	9	1	141	0.0408848	0.000701685	0.474405	0.00275946	0.0177415	1.07225	0.381304	0.00492245	0.0194381	k__Bacteria	p__Firmicutes	c__Clostridia	o__Clostridiales	f__Lachnospiraceae	g__	s__
New.ReferenceOTU14036	0	10	0	54	0	0	0.182781	6.73038e-05	0.000804247	1.06794	0.279809	0.000135258	0.000829632	k__Bacteria	p__Firmicutes	c__Clostridia	o__Clostridiales	f__Ruminococcaceae	g__	s__
New.ReferenceOTU22201	9	7	35	24	3.05328	0.358569	41.349	0.370709	0.75094	-1.06646	0.437972	0.0148918	0.048251	k__Bacteria	p__Firmicutes	c__Clostridia	o__Clostridiales	f__Lachnospiraceae	g__	s__
New.ReferenceOTU13343	9	9	46	27	1.47392	0.133165	21.7257	1	1	-1.06197	0.398771	0.0077424	0.0289991	k__Bacteria	p__Firmicutes	c__Clostridia	o__Clostridiales	f__Ruminococcaceae	g__	s__
New.ReferenceOTU3630	0	11	0	24	0	0	0.119951	9.61483e-06	0.000160202	1.05127	0.168712	4.63068e-10	7.48084e-09	k__Bacteria	p__Tenericutes	c__Mollicutes	o__RF39	f__	g__	s__
153941	0	10	0	31	0	0	0.182781	6.73038e-05	0.000804247	1.04667	0.207309	4.44572e-07	4.43412e-06	k__Bacteria	p__Proteobacteria	c__Epsilonproteobacteria	o__Campylobacterales	f__Campylobacteraceae	g__Campylobacter	s__
213870	0	10	0	29	0	0	0.182781	6.73038e-05	0.000804247	1.04022	0.214588	1.25025e-06	1.15506e-05	k__Bacteria	p__Firmicutes	c__Clostridia	o__Clostridiales	f__Ruminococcaceae	g__	s__
181074	0	8	0	62	0	0	0.360419	0.00134608	0.00920467	1.03531	0.260618	7.11134e-05	0.000460831	k__Bacteria	p__Firmicutes	c__Erysipelotrichi	o__Erysipelotrichales	f__Erysipelotrichaceae	g__cc_115	s__
New.ReferenceOTU10141	0	10	0	44	0	0	0.182781	6.73038e-05	0.000804247	1.02985	0.213437	1.39944e-06	1.25403e-05	k__Bacteria	p__Actinobacteria	c__Coriobacteriia	o__Coriobacteriales	f__Coriobacteriaceae	g__	s__
New.ReferenceOTU17359	7	1	42	1	16.4664	1.44253	937.22	0.00942253	0.0484646	-1.02438	0.30369	0.000743228	0.00373023	k__Bacteria	p__Firmicutes	c__Bacilli	o__Lactobacillales	f__Lactobacillaceae	g__Lactobacillus	s__
New.ReferenceOTU10422	1	6	1	32	0.110809	0.00198776	1.255	0.0686499	0.225591	1.01891	0.296107	0.000579484	0.00302122	k__Bacteria	p__Proteobacteria	c__Gammaproteobacteria	o__Enterobacteriales	f__Enterobacteriaceae	g__	s__
New.ReferenceOTU19855	10	9	45	22	3.17098	0.209431	191.919	0.590062	0.962819	-1.01042	0.392734	0.0100884	0.035495	k__Bacteria	p__Firmicutes	c__Clostridia	o__Clostridiales	f__Lachnospiraceae	g__Coprococcus	s__
New.ReferenceOTU11143	8	11	15	54	0.25755	0.00424712	3.90438	0.31677	0.664431	0.985359	0.367039	0.0072613	0.0273971	k__Bacteria	p__Firmicutes	c__Clostridia	o__Clostridiales	f__	g__	s__
New.ReferenceOTU18737	1	8	1	27	0.0585187	0.00103478	0.656955	0.00942253	0.0484646	0.975744	0.247158	7.88524e-05	0.000502465	k__Bacteria	p__Firmicutes	c__Clostridia	o__Clostridiales	f__	g__	s__
New.ReferenceOTU30792	0	8	0	54	0	0	0.360419	0.00134608	0.00920467	0.944879	0.280289	0.000748705	0.00373376	k__Bacteria	p__Tenericutes	c__Mollicutes	o__RF39	f__	g__	s__
New.ReferenceOTU12855	1	9	1	49	0.0408848	0.000701685	0.474405	0.00275946	0.0177415	0.923479	0.23556	8.842e-05	0.00055724	k__Bacteria	p__Firmicutes	c__Clostridia	o__Clostridiales	f__	g__	s__
574528	6	0	39	0	Inf	1.84272	Inf	0.00457666	0.0254187	-0.921078	0.305195	0.00254448	0.0111394	k__Bacteria	p__Firmicutes	c__Clostridia	o__Clostridiales	f__Peptostreptococcaceae	g__	s__
New.ReferenceOTU22022	0	9	0	46	0	0	0.260487	0.000336519	0.00303895	0.918254	0.270457	0.000685798	0.00351067	k__Bacteria	p__Firmicutes	c__Clostridia	o__Clostridiales	f__Ruminococcaceae	g__	s__
New.ReferenceOTU11591	1	8	2	61	0.0585187	0.00103478	0.656955	0.00942253	0.0484646	0.905811	0.295579	0.00218012	0.00980532	k__Bacteria	p__Firmicutes	c__Clostridia	o__Clostridiales	f__Ruminococcaceae	g__	s__
New.ReferenceOTU11432	1	8	1	51	0.0585187	0.00103478	0.656955	0.00942253	0.0484646	0.894613	0.225739	7.39991e-05	0.000476837	k__Bacteria	p__Firmicutes	c__Clostridia	o__Clostridiales	f__	g__	s__
New.ReferenceOTU12000	7	1	24	3	16.4664	1.44253	937.22	0.00942253	0.0484646	-0.884267	0.219284	5.51822e-05	0.000365861	k__Bacteria	p__Firmicutes	c__Clostridia	o__Clostridiales	f__Ruminococcaceae	g__	s__
New.ReferenceOTU34825	0	8	0	29	0	0	0.360419	0.00134608	0.00920467	0.87767	0.256648	0.000626807	0.0032385	k__Bacteria	p__Firmicutes	c__Bacilli	o__Lactobacillales	f__Leuconostocaceae	g__	s__
New.ReferenceOTU1677	0	10	0	25	0	0	0.182781	6.73038e-05	0.000804247	0.87683	0.17954	1.04082e-06	9.86629e-06	k__Bacteria	p__Firmicutes	c__Clostridia	o__Clostridiales	f__	g__	s__
355510	0	7	0	77	0	0	0.494552	0.00457666	0.0254187	0.876193	0.34346	0.010739	0.0372134	k__Bacteria	p__Firmicutes	c__Clostridia	o__Clostridiales	f__Ruminococcaceae	g__	s__
New.ReferenceOTU12521	1	6	4	54	0.110809	0.00198776	1.255	0.0686499	0.225591	0.865429	0.35293	0.0142014	0.0466735	k__Bacteria	p__Firmicutes	c__Clostridia	o__Clostridiales	f__	g__	s__
New.ReferenceOTU32285	0	7	0	52	0	0	0.494552	0.00457666	0.0254187	0.848968	0.282245	0.00263053	0.0114723	k__Bacteria	p__Tenericutes	c__Mollicutes	o__RF39	f__	g__	s__
837396	0	9	0	26	0	0	0.260487	0.000336519	0.00303895	0.821594	0.232585	0.000411727	0.00224881	k__Bacteria	p__Firmicutes	c__Clostridia	o__Clostridiales	f__	g__	s__
688923	0	9	0	26	0	0	0.260487	0.000336519	0.00303895	0.788999	0.216438	0.000267003	0.00154673	k__Bacteria	p__Firmicutes	c__Clostridia	o__Clostridiales	f__Ruminococcaceae	g__	s__
New.ReferenceOTU1144	0	8	0	22	0	0	0.360419	0.00134608	0.00920467	0.773031	0.240826	0.00132772	0.00626707	k__Bacteria	p__Firmicutes	c__Clostridia	o__Clostridiales	f__	g__	s__
593868	0	6	0	32	0	0	0.684595	0.01373	0.0606066	0.727452	0.258442	0.00488144	0.0193738	k__Bacteria	p__Tenericutes	c__Mollicutes	o__RF39	f__	g__	s__
New.ReferenceOTU1350	0	9	0	19	0	0	0.260487	0.000336519	0.00303895	0.677677	0.160255	2.35005e-05	0.000163364	k__Bacteria	p__Firmicutes	c__Clostridia	o__Clostridiales	NA	NA	NA
3453734	0	7	0	18	0	0	0.494552	0.00457666	0.0254187	0.602955	0.212558	0.00455886	0.018412	k__Bacteria	p__Proteobacteria	c__Gammaproteobacteria	o__Pseudomonadales	f__Moraxellaceae	g__Acinetobacter	s__
New.ReferenceOTU22443	1	9	3	19	0.0408848	0.000701685	0.474405	0.00275946	0.0177415	0.534538	0.202755	0.00837983	0.0310054	k__Bacteria	p__Firmicutes	c__Clostridia	o__Clostridiales	f__	g__	s__
New.ReferenceOTU19542	1	7	1	17	0.0810161	0.00145155	0.903291	0.0271907	0.112079	0.516219	0.193982	0.00778704	0.0289991	k__Bacteria	p__Firmicutes	c__Clostridia	o__Clostridiales	f__Lachnospiraceae	g__[Ruminococcus]	s__
New.ReferenceOTU25590	5	1	12	1	8.29395	0.697159	470.417	0.0686499	0.225591	-0.491082	0.195481	0.0119992	0.0406422	k__Bacteria	p__Firmicutes	c__Clostridia	o__Clostridiales	f__Ruminococcaceae	g__	s__
New.ReferenceOTU31217	1	8	1	14	0.0585187	0.00103478	0.656955	0.00942253	0.0484646	0.484001	0.180619	0.0073693	0.0277134	k__Bacteria	p__Firmicutes	c__Clostridia	o__Clostridiales	f__	g__	s__
New.ReferenceOTU13391	0	7	0	15	0	0	0.494552	0.00457666	0.0254187	0.480177	0.165441	0.00370299	0.0152234	k__Bacteria	p__Firmicutes	c__Clostridia	o__Clostridiales	f__Lachnospiraceae	g__	s__
New.ReferenceOTU13686	1	7	1	14	0.0810161	0.00145155	0.903291	0.0271907	0.112079	0.391481	0.15891	0.0137575	0.0457937	k__Bacteria	p__Firmicutes	c__Clostridia	o__Clostridiales	f__	g__	s__
New.ReferenceOTU30062	0	7	0	8	0	0	0.494552	0.00457666	0.0254187	0.319867	0.125994	0.0111249	0.0382044	k__Bacteria	p__Firmicutes	c__Clostridia	o__Clostridiales	f__	g__	s__
